# Supplementary material for: Mirror proteorhodopsins
Source: Commun Chem. 2023 May 2;6:88. doi: 10.1038/s42004-023-00884-8 (PMC10154332; doi:10.1038/s42004-023-00884-8)
Supplement: Supplementary file 3 — Supplementary Data 1 [file 42004_2023_884_MOESM3_ESM.cif]

data_8ANQ

_pdbx_vrpt_database.id    PDB
_pdbx_vrpt_database.code  8ANQ
#
_pdbx_vrpt_exptl.ordinal  1
_pdbx_vrpt_exptl.method   x-ray
#
_pdbx_vrpt_summary.entry_id                    8ANQ
_pdbx_vrpt_summary.PDB_deposition_date         2022-08-05
_pdbx_vrpt_summary.report_creation_date        2022-08-16:10:33
_pdbx_vrpt_summary.attempted_validation_steps  molprobity,validation-pack,xtriage,eds,mogul,buster-report,percentiles,writexml,writecif,writepdf
_pdbx_vrpt_summary.ligands_for_buster_report   Y
#
loop_
_pdbx_vrpt_entity.id
_pdbx_vrpt_entity.type
_pdbx_vrpt_entity.description
1  polymer      Bacteriorhodopsin  
2  non-polymer  EICOSANE           
3  water        water              
#
loop_
_pdbx_vrpt_asym.label_asym_id
_pdbx_vrpt_asym.entity_id
A  1  
B  1  
C  1  
D  1  
E  1  
F  1  
G  2  
H  2  
I  2  
J  2  
K  2  
L  2  
M  2  
N  2  
O  2  
P  2  
Q  2  
R  2  
S  3  
T  3  
U  3  
V  3  
W  3  
X  3  
#
loop_
_pdbx_vrpt_percentile_list.id
_pdbx_vrpt_percentile_list.range
_pdbx_vrpt_percentile_list.exp_method
1  all  x-ray  
2  2.8  x-ray  
#
loop_
_pdbx_vrpt_percentile_type.id
_pdbx_vrpt_percentile_type.type
1  all_atom_clashscore           
2  Ramachandran_outlier_percent  
3  rotamer_outliers_percent      
4  RSRZ_outliers_percent         
5  R_value_R_free                
#
loop_
_pdbx_vrpt_percentile_conditions.id
_pdbx_vrpt_percentile_conditions.percentile_list_id
_pdbx_vrpt_percentile_conditions.type_id
_pdbx_vrpt_percentile_conditions.rank
_pdbx_vrpt_percentile_conditions.number_entries_total
_pdbx_vrpt_percentile_conditions.res_high
_pdbx_vrpt_percentile_conditions.res_low
 1  1  1   6.87  141614     ?     ?  
 2  2  1  23.65    3569  2.80  2.80  
 3  1  2  17.19  138981     ?     ?  
 4  2  2  46.46    3498  2.80  2.80  
 5  1  3   1.54  138945     ?     ?  
 6  2  3   5.29    3500  2.80  2.80  
 7  1  4  82.03  127900     ?     ?  
 8  2  4  77.39    3078  2.80  2.80  
 9  1  5   3.26  130704     ?     ?  
10  2  5   6.93    3140  2.80  2.80  
#
loop_
_pdbx_vrpt_percentile_entity_view.ordinal
_pdbx_vrpt_percentile_entity_view.conditions_id
_pdbx_vrpt_percentile_entity_view.type_id
_pdbx_vrpt_percentile_entity_view.label_asym_id
_pdbx_vrpt_percentile_entity_view.PDB_model_num
_pdbx_vrpt_percentile_entity_view.entity_id
_pdbx_vrpt_percentile_entity_view.auth_asym_id
_pdbx_vrpt_percentile_entity_view.rank
 1  3  2  A  1  1  B  17.19  
 2  4  2  A  1  1  B  46.46  
 3  5  3  A  1  1  B   2.07  
 4  6  3  A  1  1  B   6.94  
 5  7  4  A  1  1  B  83.86  
 6  8  4  A  1  1  B  79.53  
 7  3  2  B  1  1  C  17.19  
 8  4  2  B  1  1  C  46.46  
 9  5  3  B  1  1  C   1.43  
10  6  3  B  1  1  C   4.97  
11  7  4  B  1  1  C  83.86  
12  8  4  B  1  1  C  79.53  
13  3  2  C  1  1  A  17.19  
14  4  2  C  1  1  A  46.46  
15  5  3  C  1  1  A   1.38  
16  6  3  C  1  1  A   4.83  
17  7  4  C  1  1  A  83.86  
18  8  4  C  1  1  A  79.53  
19  3  2  D  1  1  P  17.19  
20  4  2  D  1  1  P  46.46  
21  5  3  D  1  1  P   1.63  
22  6  3  D  1  1  P   5.63  
23  7  4  D  1  1  P  76.80  
24  8  4  D  1  1  P  71.60  
25  3  2  E  1  1  T  17.19  
26  4  2  E  1  1  T  46.46  
27  5  3  E  1  1  T   1.57  
28  6  3  E  1  1  T   5.43  
29  7  4  E  1  1  T  83.86  
30  8  4  E  1  1  T  79.53  
31  3  2  F  1  1  Y  17.19  
32  4  2  F  1  1  Y  46.46  
33  5  3  F  1  1  Y   1.26  
34  6  3  F  1  1  Y   4.54  
35  7  4  F  1  1  Y  83.86  
36  8  4  F  1  1  Y  79.53  
#
loop_
_pdbx_vrpt_summary_entity_geometry.ordinal
_pdbx_vrpt_summary_entity_geometry.PDB_model_num
_pdbx_vrpt_summary_entity_geometry.entity_id
_pdbx_vrpt_summary_entity_geometry.label_asym_id
_pdbx_vrpt_summary_entity_geometry.auth_asym_id
_pdbx_vrpt_summary_entity_geometry.angles_RMSZ
_pdbx_vrpt_summary_entity_geometry.bonds_RMSZ
_pdbx_vrpt_summary_entity_geometry.num_bonds_RMSZ
_pdbx_vrpt_summary_entity_geometry.num_angles_RMSZ
 1  1  1  A  B  0.66  0.65  1759  2417  
 2  1  1  B  C  0.66  0.65  1752  2408  
 3  1  1  C  A  0.66  0.65  1721  2366  
 4  1  1  D  P  0.66  0.65  1759  2417  
 5  1  1  E  T  0.66  0.65  1748  2403  
 6  1  1  F  Y  0.66  0.65  1725  2372  
 7  1  2  G  B     ?     ?     ?     ?  
 8  1  2  H  B     ?     ?     ?     ?  
 9  1  2  I  C     ?     ?     ?     ?  
10  1  2  J  A     ?     ?     ?     ?  
11  1  2  K  A     ?     ?     ?     ?  
12  1  2  L  A     ?     ?     ?     ?  
13  1  2  M  P     ?     ?     ?     ?  
14  1  2  N  P     ?     ?     ?     ?  
15  1  2  O  T     ?     ?     ?     ?  
16  1  2  P  Y     ?     ?     ?     ?  
17  1  2  Q  Y     ?     ?     ?     ?  
18  1  2  R  Y     ?     ?     ?     ?  
19  1  3  S  B     ?     ?     ?     ?  
20  1  3  T  C     ?     ?     ?     ?  
21  1  3  U  A     ?     ?     ?     ?  
22  1  3  V  P     ?     ?     ?     ?  
23  1  3  W  T     ?     ?     ?     ?  
24  1  3  X  Y     ?     ?     ?     ?  
#
_pdbx_vrpt_summary_geometry.ordinal                        1
_pdbx_vrpt_summary_geometry.percent_ramachandran_outliers  0.90
_pdbx_vrpt_summary_geometry.percent_rotamer_outliers       17.81
_pdbx_vrpt_summary_geometry.clashscore                     22.94
_pdbx_vrpt_summary_geometry.num_H_reduce                   10847
_pdbx_vrpt_summary_geometry.num_bonds_RMSZ                 10464
_pdbx_vrpt_summary_geometry.bonds_RMSZ                     0.65
_pdbx_vrpt_summary_geometry.num_angles_RMSZ                14383
_pdbx_vrpt_summary_geometry.angles_RMSZ                    0.66
#
_pdbx_vrpt_summary_diffraction.exp_method                x-ray
_pdbx_vrpt_summary_diffraction.ordinal                   1
_pdbx_vrpt_summary_diffraction.Wilson_B_estimate         54.253
_pdbx_vrpt_summary_diffraction.I_over_sigma              1.33(2.79A)
_pdbx_vrpt_summary_diffraction.num_miller_indices        44483
_pdbx_vrpt_summary_diffraction.Padilla_Yeates_L_mean     0.486
_pdbx_vrpt_summary_diffraction.Padilla_Yeates_L2_mean    0.315
_pdbx_vrpt_summary_diffraction.Fo_Fc_correlation         0.901
_pdbx_vrpt_summary_diffraction.twin_fraction             -h,-k,l:0.407
_pdbx_vrpt_summary_diffraction.DCC_R                     0.28
_pdbx_vrpt_summary_diffraction.DCC_Rfree                 0.31
_pdbx_vrpt_summary_diffraction.EDS_R                     0.28
_pdbx_vrpt_summary_diffraction.EDS_res_high              2.80
_pdbx_vrpt_summary_diffraction.EDS_res_low               19.91
_pdbx_vrpt_summary_diffraction.Wilson_B_aniso            "[61.697,50.342,51.724,0.000,1.451,0.000]"
_pdbx_vrpt_summary_diffraction.data_anisotropy           0.208
_pdbx_vrpt_summary_diffraction.trans_NCS_details         "The largest off-origin peak in the Patterson function is 6.13% of the height of the origin peak. No significant pseudotranslation is detected."
_pdbx_vrpt_summary_diffraction.B_factor_type             FULL
_pdbx_vrpt_summary_diffraction.acentric_outliers         9
_pdbx_vrpt_summary_diffraction.centric_outliers          4
_pdbx_vrpt_summary_diffraction.data_completeness         95.74
_pdbx_vrpt_summary_diffraction.number_reflns_R_free      2215
_pdbx_vrpt_summary_diffraction.percent_free_reflections  4.98
_pdbx_vrpt_summary_diffraction.percent_RSRZ_outliers     0.96
_pdbx_vrpt_summary_diffraction.PDB_resolution_high       2.80
_pdbx_vrpt_summary_diffraction.PDB_resolution_low        19.91
_pdbx_vrpt_summary_diffraction.PDB_R                     0.28
_pdbx_vrpt_summary_diffraction.PDB_Rfree                 0.30
#
loop_
_pdbx_vrpt_model_instance.id
_pdbx_vrpt_model_instance.PDB_model_num
_pdbx_vrpt_model_instance.entity_id
_pdbx_vrpt_model_instance.label_asym_id
_pdbx_vrpt_model_instance.label_seq_id
_pdbx_vrpt_model_instance.label_comp_id
_pdbx_vrpt_model_instance.auth_asym_id
_pdbx_vrpt_model_instance.auth_seq_id
_pdbx_vrpt_model_instance.label_alt_id
_pdbx_vrpt_model_instance.PDB_ins_code
_pdbx_vrpt_model_instance.count_clashes
_pdbx_vrpt_model_instance.count_mogul_bond_outliers
_pdbx_vrpt_model_instance.count_mogul_angle_outliers
_pdbx_vrpt_model_instance.count_mogul_torsion_outliers
_pdbx_vrpt_model_instance.ligand_of_interest
   1  1  1  A    2  ASP  B    2  .  ?        ?     ?     ?     ?  ?     
   2  1  1  A    3  TRP  B    3  .  ?        ?     ?     ?     ?  ?     
   3  1  1  A    4  MET  B    4  .  ?        ?     ?     ?     ?  ?     
   4  1  1  A    5  ALA  B    5  .  ?        ?     ?     ?     ?  ?     
   5  1  1  A    6  PHE  B    6  .  ?        2     ?     ?     ?  ?     
   6  1  1  A    7  LEU  B    7  .  ?        ?     ?     ?     ?  ?     
   7  1  1  A    8  ILE  B    8  .  ?        ?     ?     ?     ?  ?     
   8  1  1  A    9  GLY  B    9  .  ?        ?     ?     ?     ?  ?     
   9  1  1  A   10  PHE  B   10  .  ?        ?     ?     ?     ?  ?     
  10  1  1  A   11  THR  B   11  .  ?        ?     ?     ?     ?  ?     
  11  1  1  A   12  ILE  B   12  .  ?        ?     ?     ?     ?  ?     
  12  1  1  A   13  MET  B   13  .  ?        2     ?     ?     ?  ?     
  13  1  1  A   14  SER  B   14  .  ?        ?     ?     ?     ?  ?     
  14  1  1  A   15  LEU  B   15  .  ?        ?     ?     ?     ?  ?     
  15  1  1  A   16  ALA  B   16  .  ?        ?     ?     ?     ?  ?     
  16  1  1  A   17  SER  B   17  .  ?        ?     ?     ?     ?  ?     
  17  1  1  A   18  LEU  B   18  .  ?        ?     ?     ?     ?  ?     
  18  1  1  A   19  ALA  B   19  .  ?        ?     ?     ?     ?  ?     
  19  1  1  A   20  ILE  B   20  .  ?        ?     ?     ?     ?  ?     
  20  1  1  A   21  TYR  B   21  .  ?        ?     ?     ?     ?  ?     
  21  1  1  A   22  ALA  B   22  .  ?        ?     ?     ?     ?  ?     
  22  1  1  A   23  LYS  B   23  .  ?        ?     ?     ?     ?  ?     
  23  1  1  A   24  GLY  B   24  .  ?        ?     ?     ?     ?  ?     
  24  1  1  A   25  SER  B   25  .  ?        ?     ?     ?     ?  ?     
  25  1  1  A   26  LYS  B   26  .  ?        ?     ?     ?     ?  ?     
  26  1  1  A   27  THR  B   27  .  ?        ?     ?     ?     ?  ?     
  27  1  1  A   28  SER  B   28  .  ?        3     ?     ?     ?  ?     
  28  1  1  A   29  PRO  B   29  .  ?        3     ?     ?     ?  ?     
  29  1  1  A   30  ALA  B   30  .  ?        ?     ?     ?     ?  ?     
  30  1  1  A   31  LEU  B   31  .  ?        2     ?     ?     ?  ?     
  31  1  1  A   32  HIS  B   32  .  ?        ?     ?     ?     ?  ?     
  32  1  1  A   33  HIS  B   33  .  ?        1     ?     ?     ?  ?     
  33  1  1  A   34  THR  B   34  .  ?        ?     ?     ?     ?  ?     
  34  1  1  A   35  LEU  B   35  .  ?        ?     ?     ?     ?  ?     
  35  1  1  A   36  LEU  B   36  .  ?        ?     ?     ?     ?  ?     
  36  1  1  A   37  HIS  B   37  .  ?        ?     ?     ?     ?  ?     
  37  1  1  A   38  ALA  B   38  .  ?        ?     ?     ?     ?  ?     
  38  1  1  A   39  ALA  B   39  .  ?        ?     ?     ?     ?  ?     
  39  1  1  A   40  VAL  B   40  .  ?        1     ?     ?     ?  ?     
  40  1  1  A   41  PRO  B   41  .  ?        1     ?     ?     ?  ?     
  41  1  1  A   42  PHE  B   42  .  ?        1     ?     ?     ?  ?     
  42  1  1  A   43  ILE  B   43  .  ?        ?     ?     ?     ?  ?     
  43  1  1  A   44  ALA  B   44  .  ?        2     ?     ?     ?  ?     
  44  1  1  A   45  ALA  B   45  .  ?        ?     ?     ?     ?  ?     
  45  1  1  A   46  THR  B   46  .  ?        ?     ?     ?     ?  ?     
  46  1  1  A   47  ALA  B   47  .  ?        1     ?     ?     ?  ?     
  47  1  1  A   48  TYR  B   48  .  ?        2     ?     ?     ?  ?     
  48  1  1  A   49  LEU  B   49  .  ?        2     ?     ?     ?  ?     
  49  1  1  A   50  ALA  B   50  .  ?        2     ?     ?     ?  ?     
  50  1  1  A   51  MET  B   51  .  ?        ?     ?     ?     ?  ?     
  51  1  1  A   52  THR  B   52  .  ?        4     ?     ?     ?  ?     
  52  1  1  A   53  PHE  B   53  .  ?        2     ?     ?     ?  ?     
  53  1  1  A   54  GLY  B   54  .  ?        ?     ?     ?     ?  ?     
  54  1  1  A   55  ILE  B   55  .  ?        1     ?     ?     ?  ?     
  55  1  1  A   56  GLY  B   56  .  ?        1     ?     ?     ?  ?     
  56  1  1  A   57  THR  B   57  .  ?        2     ?     ?     ?  ?     
  57  1  1  A   58  LEU  B   58  .  ?        ?     ?     ?     ?  ?     
  58  1  1  A   59  VAL  B   59  .  ?        ?     ?     ?     ?  ?     
  59  1  1  A   60  ASN  B   60  .  ?        ?     ?     ?     ?  ?     
  60  1  1  A   61  PHE  B   61  .  ?        ?     ?     ?     ?  ?     
  61  1  1  A   62  ASN  B   62  .  ?        ?     ?     ?     ?  ?     
  62  1  1  A   63  GLY  B   63  .  ?        ?     ?     ?     ?  ?     
  63  1  1  A   64  SER  B   64  .  ?        ?     ?     ?     ?  ?     
  64  1  1  A   65  VAL  B   65  .  ?        ?     ?     ?     ?  ?     
  65  1  1  A   66  THR  B   66  .  ?        1     ?     ?     ?  ?     
  66  1  1  A   67  TYR  B   67  .  ?        2     ?     ?     ?  ?     
  67  1  1  A   68  LEU  B   68  .  ?        1     ?     ?     ?  ?     
  68  1  1  A   69  ALA  B   69  .  ?        ?     ?     ?     ?  ?     
  69  1  1  A   70  ARG  B   70  .  ?        1     ?     ?     ?  ?     
  70  1  1  A   71  TYR  B   71  .  ?        ?     ?     ?     ?  ?     
  71  1  1  A   72  ALA  B   72  .  ?        ?     ?     ?     ?  ?     
  72  1  1  A   73  ASP  B   73  .  ?        2     ?     ?     ?  ?     
  73  1  1  A   74  TRP  B   74  .  ?        1     ?     ?     ?  ?     
  74  1  1  A   75  SER  B   75  .  ?        ?     ?     ?     ?  ?     
  75  1  1  A   76  VAL  B   76  .  ?        4     ?     ?     ?  ?     
  76  1  1  A   77  THR  B   77  .  ?        ?     ?     ?     ?  ?     
  77  1  1  A   78  THR  B   78  .  ?        1     ?     ?     ?  ?     
  78  1  1  A   79  PRO  B   79  .  ?        4     ?     ?     ?  ?     
  79  1  1  A   80  ILE  B   80  .  ?        ?     ?     ?     ?  ?     
  80  1  1  A   81  LEU  B   81  .  ?        ?     ?     ?     ?  ?     
  81  1  1  A   82  LEU  B   82  .  ?        5     ?     ?     ?  ?     
  82  1  1  A   83  ALA  B   83  .  ?        2     ?     ?     ?  ?     
  83  1  1  A   84  SER  B   84  .  ?        ?     ?     ?     ?  ?     
  84  1  1  A   85  LEU  B   85  .  ?        ?     ?     ?     ?  ?     
  85  1  1  A   86  VAL  B   86  .  ?        ?     ?     ?     ?  ?     
  86  1  1  A   87  LEU  B   87  .  ?        2     ?     ?     ?  ?     
  87  1  1  A   88  LEU  B   88  .  ?        1     ?     ?     ?  ?     
  88  1  1  A   89  ALA  B   89  .  ?        ?     ?     ?     ?  ?     
  89  1  1  A   90  PHE  B   90  .  ?        ?     ?     ?     ?  ?     
  90  1  1  A   91  HIS  B   91  .  ?        4     ?     ?     ?  ?     
  91  1  1  A   92  GLU  B   92  .  ?        1     ?     ?     ?  ?     
  92  1  1  A   93  ARG  B   93  .  ?        ?     ?     ?     ?  ?     
  93  1  1  A   94  GLY  B   94  .  ?        ?     ?     ?     ?  ?     
  94  1  1  A   95  ARG  B   95  .  ?        ?     ?     ?     ?  ?     
  95  1  1  A   96  THR  B   96  .  ?        ?     ?     ?     ?  ?     
  96  1  1  A   97  GLY  B   97  .  ?        ?     ?     ?     ?  ?     
  97  1  1  A   98  GLU  B   98  .  ?        ?     ?     ?     ?  ?     
  98  1  1  A   99  VAL  B   99  .  ?        ?     ?     ?     ?  ?     
  99  1  1  A  100  GLY  B  100  .  ?        ?     ?     ?     ?  ?     
 100  1  1  A  101  GLY  B  101  .  ?        ?     ?     ?     ?  ?     
 101  1  1  A  102  TYR  B  102  .  ?        ?     ?     ?     ?  ?     
 102  1  1  A  103  LEU  B  103  .  ?        2     ?     ?     ?  ?     
 103  1  1  A  104  THR  B  104  .  ?        ?     ?     ?     ?  ?     
 104  1  1  A  105  ALA  B  105  .  ?        ?     ?     ?     ?  ?     
 105  1  1  A  106  ILE  B  106  .  ?        1     ?     ?     ?  ?     
 106  1  1  A  107  ILE  B  107  .  ?        ?     ?     ?     ?  ?     
 107  1  1  A  108  VAL  B  108  .  ?        ?     ?     ?     ?  ?     
 108  1  1  A  109  LEU  B  109  .  ?        ?     ?     ?     ?  ?     
 109  1  1  A  110  ASP  B  110  .  ?        1     ?     ?     ?  ?     
 110  1  1  A  111  VAL  B  111  .  ?        ?     ?     ?     ?  ?     
 111  1  1  A  112  LEU  B  112  .  ?        2     ?     ?     ?  ?     
 112  1  1  A  113  MET  B  113  .  ?        1     ?     ?     ?  ?     
 113  1  1  A  114  ILE  B  114  .  ?        ?     ?     ?     ?  ?     
 114  1  1  A  115  VAL  B  115  .  ?        ?     ?     ?     ?  ?     
 115  1  1  A  116  THR  B  116  .  ?        ?     ?     ?     ?  ?     
 116  1  1  A  117  GLY  B  117  .  ?        ?     ?     ?     ?  ?     
 117  1  1  A  118  LEU  B  118  .  ?        ?     ?     ?     ?  ?     
 118  1  1  A  119  ILE  B  119  .  ?        ?     ?     ?     ?  ?     
 119  1  1  A  120  SER  B  120  .  ?        1     ?     ?     ?  ?     
 120  1  1  A  121  SER  B  121  .  ?        ?     ?     ?     ?  ?     
 121  1  1  A  122  LEU  B  122  .  ?        1     ?     ?     ?  ?     
 122  1  1  A  123  ALA  B  123  .  ?        ?     ?     ?     ?  ?     
 123  1  1  A  124  VAL  B  124  .  ?        ?     ?     ?     ?  ?     
 124  1  1  A  125  VAL  B  125  .  ?        ?     ?     ?     ?  ?     
 125  1  1  A  126  PRO  B  126  .  ?        ?     ?     ?     ?  ?     
 126  1  1  A  127  ALA  B  127  .  ?        ?     ?     ?     ?  ?     
 127  1  1  A  128  LEU  B  128  .  ?        ?     ?     ?     ?  ?     
 128  1  1  A  129  LYS  B  129  .  ?        3     ?     ?     ?  ?     
 129  1  1  A  130  TRP  B  130  .  ?        ?     ?     ?     ?  ?     
 130  1  1  A  131  VAL  B  131  .  ?        ?     ?     ?     ?  ?     
 131  1  1  A  132  TRP  B  132  .  ?        1     ?     ?     ?  ?     
 132  1  1  A  133  TYR  B  133  .  ?        ?     ?     ?     ?  ?     
 133  1  1  A  134  LEU  B  134  .  ?        ?     ?     ?     ?  ?     
 134  1  1  A  135  TRP  B  135  .  ?        ?     ?     ?     ?  ?     
 135  1  1  A  136  SER  B  136  .  ?        ?     ?     ?     ?  ?     
 136  1  1  A  137  CYS  B  137  .  ?        ?     ?     ?     ?  ?     
 137  1  1  A  138  ALA  B  138  .  ?        ?     ?     ?     ?  ?     
 138  1  1  A  139  ALA  B  139  .  ?        ?     ?     ?     ?  ?     
 139  1  1  A  140  PHE  B  140  .  ?        ?     ?     ?     ?  ?     
 140  1  1  A  141  LEU  B  141  .  ?        ?     ?     ?     ?  ?     
 141  1  1  A  142  GLY  B  142  .  ?        ?     ?     ?     ?  ?     
 142  1  1  A  143  VAL  B  143  .  ?        ?     ?     ?     ?  ?     
 143  1  1  A  144  LEU  B  144  .  ?        ?     ?     ?     ?  ?     
 144  1  1  A  145  TYR  B  145  .  ?        ?     ?     ?     ?  ?     
 145  1  1  A  146  LEU  B  146  .  ?        3     ?     ?     ?  ?     
 146  1  1  A  147  LEU  B  147  .  ?        1     ?     ?     ?  ?     
 147  1  1  A  148  TRP  B  148  .  ?        ?     ?     ?     ?  ?     
 148  1  1  A  149  VAL  B  149  .  ?        4     ?     ?     ?  ?     
 149  1  1  A  150  PRO  B  150  .  ?        4     ?     ?     ?  ?     
 150  1  1  A  151  LEU  B  151  .  ?        1     ?     ?     ?  ?     
 151  1  1  A  152  ARG  B  152  .  ?        ?     ?     ?     ?  ?     
 152  1  1  A  153  ALA  B  153  .  ?        ?     ?     ?     ?  ?     
 153  1  1  A  154  MET  B  154  .  ?        ?     ?     ?     ?  ?     
 154  1  1  A  155  ALA  B  155  .  ?        1     ?     ?     ?  ?     
 155  1  1  A  156  VAL  B  156  .  ?        ?     ?     ?     ?  ?     
 156  1  1  A  157  GLU  B  157  .  ?        ?     ?     ?     ?  ?     
 157  1  1  A  158  ARG  B  158  .  ?        2     ?     ?     ?  ?     
 158  1  1  A  159  GLY  B  159  .  ?        ?     ?     ?     ?  ?     
 159  1  1  A  160  GLU  B  160  .  ?        ?     ?     ?     ?  ?     
 160  1  1  A  161  ALA  B  161  .  ?        ?     ?     ?     ?  ?     
 161  1  1  A  162  LEU  B  162  .  ?        4     ?     ?     ?  ?     
 162  1  1  A  163  GLY  B  163  .  ?        ?     ?     ?     ?  ?     
 163  1  1  A  164  THR  B  164  .  ?        ?     ?     ?     ?  ?     
 164  1  1  A  165  ALA  B  165  .  ?        ?     ?     ?     ?  ?     
 165  1  1  A  166  TYR  B  166  .  ?        ?     ?     ?     ?  ?     
 166  1  1  A  167  GLN  B  167  .  ?        ?     ?     ?     ?  ?     
 167  1  1  A  168  LYS  B  168  .  ?        ?     ?     ?     ?  ?     
 168  1  1  A  169  ASN  B  169  .  ?        ?     ?     ?     ?  ?     
 169  1  1  A  170  VAL  B  170  .  ?        ?     ?     ?     ?  ?     
 170  1  1  A  171  ALA  B  171  .  ?        ?     ?     ?     ?  ?     
 171  1  1  A  172  PHE  B  172  .  ?        2     ?     ?     ?  ?     
 172  1  1  A  173  LEU  B  173  .  ?        2     ?     ?     ?  ?     
 173  1  1  A  174  THR  B  174  .  ?        ?     ?     ?     ?  ?     
 174  1  1  A  175  VAL  B  175  .  ?        ?     ?     ?     ?  ?     
 175  1  1  A  176  ILE  B  176  .  ?        1     ?     ?     ?  ?     
 176  1  1  A  177  TRP  B  177  .  ?        5     ?     ?     ?  ?     
 177  1  1  A  178  PHE  B  178  .  ?        1     ?     ?     ?  ?     
 178  1  1  A  179  LEU  B  179  .  ?        ?     ?     ?     ?  ?     
 179  1  1  A  180  TYR  B  180  .  ?        1     ?     ?     ?  ?     
 180  1  1  A  181  PRO  B  181  .  ?        2     ?     ?     ?  ?     
 181  1  1  A  182  ILE  B  182  .  ?        ?     ?     ?     ?  ?     
 182  1  1  A  183  VAL  B  183  .  ?        ?     ?     ?     ?  ?     
 183  1  1  A  184  PHE  B  184  .  ?        ?     ?     ?     ?  ?     
 184  1  1  A  185  LEU  B  185  .  ?        ?     ?     ?     ?  ?     
 185  1  1  A  186  ILE  B  186  .  ?        3     ?     ?     ?  ?     
 186  1  1  A  187  GLY  B  187  .  ?        ?     ?     ?     ?  ?     
 187  1  1  A  188  PRO  B  188  .  ?        1     ?     ?     ?  ?     
 188  1  1  A  189  GLU  B  189  .  ?        2     ?     ?     ?  ?     
 189  1  1  A  190  GLY  B  190  .  ?        ?     ?     ?     ?  ?     
 190  1  1  A  191  LEU  B  191  .  ?        ?     ?     ?     ?  ?     
 191  1  1  A  192  LYS  B  192  .  ?        1     ?     ?     ?  ?     
 192  1  1  A  193  ILE  B  193  .  ?        ?     ?     ?     ?  ?     
 193  1  1  A  194  ILE  B  194  .  ?        3     ?     ?     ?  ?     
 194  1  1  A  195  SER  B  195  .  ?        2     ?     ?     ?  ?     
 195  1  1  A  196  ASP  B  196  .  ?        2     ?     ?     ?  ?     
 196  1  1  A  197  PRO  B  197  .  ?        2     ?     ?     ?  ?     
 197  1  1  A  198  THR  B  198  .  ?        2     ?     ?     ?  ?     
 198  1  1  A  199  SER  B  199  .  ?        ?     ?     ?     ?  ?     
 199  1  1  A  200  VAL  B  200  .  ?        ?     ?     ?     ?  ?     
 200  1  1  A  201  TRP  B  201  .  ?        ?     ?     ?     ?  ?     
 201  1  1  A  202  ALA  B  202  .  ?        ?     ?     ?     ?  ?     
 202  1  1  A  203  ILE  B  203  .  ?        ?     ?     ?     ?  ?     
 203  1  1  A  204  LEU  B  204  .  ?        ?     ?     ?     ?  ?     
 204  1  1  A  205  ILE  B  205  .  ?        ?     ?     ?     ?  ?     
 205  1  1  A  206  MET  B  206  .  ?        ?     ?     ?     ?  ?     
 206  1  1  A  207  ASP  B  207  .  ?        1     ?     ?     ?  ?     
 207  1  1  A  208  VAL  B  208  .  ?        ?     ?     ?     ?  ?     
 208  1  1  A  209  LEU  B  209  .  ?        ?     ?     ?     ?  ?     
 209  1  1  A  210  ALA  B  210  .  ?        1     ?     ?     ?  ?     
 210  1  1  A  211  LYR  B  211  .  ?       11     2     2     4  Y     
 211  1  1  A  212  VAL  B  212  .  ?        ?     ?     ?     ?  ?     
 212  1  1  A  213  VAL  B  213  .  ?        ?     ?     ?     ?  ?     
 213  1  1  A  214  TYR  B  214  .  ?        ?     ?     ?     ?  ?     
 214  1  1  A  215  ALA  B  215  .  ?        ?     ?     ?     ?  ?     
 215  1  1  A  216  PHE  B  216  .  ?        ?     ?     ?     ?  ?     
 216  1  1  A  217  TYR  B  217  .  ?        ?     ?     ?     ?  ?     
 217  1  1  A  218  ALA  B  218  .  ?        ?     ?     ?     ?  ?     
 218  1  1  A  219  ALA  B  219  .  ?        ?     ?     ?     ?  ?     
 219  1  1  A  220  ALA  B  220  .  ?        ?     ?     ?     ?  ?     
 220  1  1  A  221  ASN  B  221  .  ?        ?     ?     ?     ?  ?     
 221  1  1  A  222  LEU  B  222  .  ?        1     ?     ?     ?  ?     
 222  1  1  A  223  GLU  B  223  .  ?        ?     ?     ?     ?  ?     
 223  1  1  A  224  THR  B  224  .  ?        ?     ?     ?     ?  ?     
 224  1  1  A  225  ALA  B  225  .  ?        ?     ?     ?     ?  ?     
 225  1  1  A  226  LEU  B  226  .  ?        1     ?     ?     ?  ?     
 226  1  1  A  227  ARG  B  227  .  ?        ?     ?     ?     ?  ?     
 227  1  1  A  228  HIS  B  228  .  ?        ?     ?     ?     ?  ?     
 228  1  1  A  229  HIS  B  229  .  ?        ?     ?     ?     ?  ?     
 229  1  1  B    2  ASP  C    2  .  ?        ?     ?     ?     ?  ?     
 230  1  1  B    3  TRP  C    3  .  ?        ?     ?     ?     ?  ?     
 231  1  1  B    4  MET  C    4  .  ?        ?     ?     ?     ?  ?     
 232  1  1  B    5  ALA  C    5  .  ?        ?     ?     ?     ?  ?     
 233  1  1  B    6  PHE  C    6  .  ?        2     ?     ?     ?  ?     
 234  1  1  B    7  LEU  C    7  .  ?        ?     ?     ?     ?  ?     
 235  1  1  B    8  ILE  C    8  .  ?        ?     ?     ?     ?  ?     
 236  1  1  B    9  GLY  C    9  .  ?        ?     ?     ?     ?  ?     
 237  1  1  B   10  PHE  C   10  .  ?        ?     ?     ?     ?  ?     
 238  1  1  B   11  THR  C   11  .  ?        ?     ?     ?     ?  ?     
 239  1  1  B   12  ILE  C   12  .  ?        ?     ?     ?     ?  ?     
 240  1  1  B   13  MET  C   13  .  ?        2     ?     ?     ?  ?     
 241  1  1  B   14  SER  C   14  .  ?        ?     ?     ?     ?  ?     
 242  1  1  B   15  LEU  C   15  .  ?        ?     ?     ?     ?  ?     
 243  1  1  B   16  ALA  C   16  .  ?        1     ?     ?     ?  ?     
 244  1  1  B   17  SER  C   17  .  ?        1     ?     ?     ?  ?     
 245  1  1  B   18  LEU  C   18  .  ?        ?     ?     ?     ?  ?     
 246  1  1  B   19  ALA  C   19  .  ?        ?     ?     ?     ?  ?     
 247  1  1  B   20  ILE  C   20  .  ?        ?     ?     ?     ?  ?     
 248  1  1  B   21  TYR  C   21  .  ?        1     ?     ?     ?  ?     
 249  1  1  B   22  ALA  C   22  .  ?        ?     ?     ?     ?  ?     
 250  1  1  B   23  LYS  C   23  .  ?        ?     ?     ?     ?  ?     
 251  1  1  B   24  GLY  C   24  .  ?        ?     ?     ?     ?  ?     
 252  1  1  B   25  SER  C   25  .  ?        ?     ?     ?     ?  ?     
 253  1  1  B   26  LYS  C   26  .  ?        1     ?     ?     ?  ?     
 254  1  1  B   27  THR  C   27  .  ?        ?     ?     ?     ?  ?     
 255  1  1  B   28  SER  C   28  .  ?        3     ?     ?     ?  ?     
 256  1  1  B   29  PRO  C   29  .  ?        3     ?     ?     ?  ?     
 257  1  1  B   30  ALA  C   30  .  ?        ?     ?     ?     ?  ?     
 258  1  1  B   31  LEU  C   31  .  ?        2     ?     ?     ?  ?     
 259  1  1  B   32  HIS  C   32  .  ?        ?     ?     ?     ?  ?     
 260  1  1  B   33  HIS  C   33  .  ?        1     ?     ?     ?  ?     
 261  1  1  B   34  THR  C   34  .  ?        ?     ?     ?     ?  ?     
 262  1  1  B   35  LEU  C   35  .  ?        ?     ?     ?     ?  ?     
 263  1  1  B   36  LEU  C   36  .  ?        ?     ?     ?     ?  ?     
 264  1  1  B   37  HIS  C   37  .  ?        ?     ?     ?     ?  ?     
 265  1  1  B   38  ALA  C   38  .  ?        ?     ?     ?     ?  ?     
 266  1  1  B   39  ALA  C   39  .  ?        ?     ?     ?     ?  ?     
 267  1  1  B   40  VAL  C   40  .  ?        1     ?     ?     ?  ?     
 268  1  1  B   41  PRO  C   41  .  ?        2     ?     ?     ?  ?     
 269  1  1  B   42  PHE  C   42  .  ?        ?     ?     ?     ?  ?     
 270  1  1  B   43  ILE  C   43  .  ?        1     ?     ?     ?  ?     
 271  1  1  B   44  ALA  C   44  .  ?        2     ?     ?     ?  ?     
 272  1  1  B   45  ALA  C   45  .  ?        ?     ?     ?     ?  ?     
 273  1  1  B   46  THR  C   46  .  ?        ?     ?     ?     ?  ?     
 274  1  1  B   47  ALA  C   47  .  ?        1     ?     ?     ?  ?     
 275  1  1  B   48  TYR  C   48  .  ?        2     ?     ?     ?  ?     
 276  1  1  B   49  LEU  C   49  .  ?        ?     ?     ?     ?  ?     
 277  1  1  B   50  ALA  C   50  .  ?        1     ?     ?     ?  ?     
 278  1  1  B   51  MET  C   51  .  ?        ?     ?     ?     ?  ?     
 279  1  1  B   52  THR  C   52  .  ?        4     ?     ?     ?  ?     
 280  1  1  B   53  PHE  C   53  .  ?        3     ?     ?     ?  ?     
 281  1  1  B   54  GLY  C   54  .  ?        1     ?     ?     ?  ?     
 282  1  1  B   55  ILE  C   55  .  ?        ?     ?     ?     ?  ?     
 283  1  1  B   56  GLY  C   56  .  ?        1     ?     ?     ?  ?     
 284  1  1  B   57  THR  C   57  .  ?        3     ?     ?     ?  ?     
 285  1  1  B   58  LEU  C   58  .  ?        1     ?     ?     ?  ?     
 286  1  1  B   59  VAL  C   59  .  ?        ?     ?     ?     ?  ?     
 287  1  1  B   60  ASN  C   60  .  ?        ?     ?     ?     ?  ?     
 288  1  1  B   61  PHE  C   61  .  ?        ?     ?     ?     ?  ?     
 289  1  1  B   62  ASN  C   62  .  ?        ?     ?     ?     ?  ?     
 290  1  1  B   63  GLY  C   63  .  ?        ?     ?     ?     ?  ?     
 291  1  1  B   64  SER  C   64  .  ?        ?     ?     ?     ?  ?     
 292  1  1  B   65  VAL  C   65  .  ?        ?     ?     ?     ?  ?     
 293  1  1  B   66  THR  C   66  .  ?        2     ?     ?     ?  ?     
 294  1  1  B   67  TYR  C   67  .  ?        ?     ?     ?     ?  ?     
 295  1  1  B   68  LEU  C   68  .  ?        1     ?     ?     ?  ?     
 296  1  1  B   69  ALA  C   69  .  ?        ?     ?     ?     ?  ?     
 297  1  1  B   70  ARG  C   70  .  ?        1     ?     ?     ?  ?     
 298  1  1  B   71  TYR  C   71  .  ?        ?     ?     ?     ?  ?     
 299  1  1  B   72  ALA  C   72  .  ?        ?     ?     ?     ?  ?     
 300  1  1  B   73  ASP  C   73  .  ?        2     ?     ?     ?  ?     
 301  1  1  B   74  TRP  C   74  .  ?        1     ?     ?     ?  ?     
 302  1  1  B   75  SER  C   75  .  ?        ?     ?     ?     ?  ?     
 303  1  1  B   76  VAL  C   76  .  ?        3     ?     ?     ?  ?     
 304  1  1  B   77  THR  C   77  .  ?        ?     ?     ?     ?  ?     
 305  1  1  B   78  THR  C   78  .  ?        1     ?     ?     ?  ?     
 306  1  1  B   79  PRO  C   79  .  ?        4     ?     ?     ?  ?     
 307  1  1  B   80  ILE  C   80  .  ?        ?     ?     ?     ?  ?     
 308  1  1  B   81  LEU  C   81  .  ?        ?     ?     ?     ?  ?     
 309  1  1  B   82  LEU  C   82  .  ?        4     ?     ?     ?  ?     
 310  1  1  B   83  ALA  C   83  .  ?        2     ?     ?     ?  ?     
 311  1  1  B   84  SER  C   84  .  ?        ?     ?     ?     ?  ?     
 312  1  1  B   85  LEU  C   85  .  ?        ?     ?     ?     ?  ?     
 313  1  1  B   86  VAL  C   86  .  ?        ?     ?     ?     ?  ?     
 314  1  1  B   87  LEU  C   87  .  ?        ?     ?     ?     ?  ?     
 315  1  1  B   88  LEU  C   88  .  ?        3     ?     ?     ?  ?     
 316  1  1  B   89  ALA  C   89  .  ?        ?     ?     ?     ?  ?     
 317  1  1  B   90  PHE  C   90  .  ?        1     ?     ?     ?  ?     
 318  1  1  B   91  HIS  C   91  .  ?        4     ?     ?     ?  ?     
 319  1  1  B   92  GLU  C   92  .  ?        1     ?     ?     ?  ?     
 320  1  1  B   93  ARG  C   93  .  ?        ?     ?     ?     ?  ?     
 321  1  1  B   94  GLY  C   94  .  ?        ?     ?     ?     ?  ?     
 322  1  1  B   95  ARG  C   95  .  ?        ?     ?     ?     ?  ?     
 323  1  1  B   96  THR  C   96  .  ?        ?     ?     ?     ?  ?     
 324  1  1  B   97  GLY  C   97  .  ?        2     ?     ?     ?  ?     
 325  1  1  B   98  GLU  C   98  .  ?        ?     ?     ?     ?  ?     
 326  1  1  B   99  VAL  C   99  .  ?        ?     ?     ?     ?  ?     
 327  1  1  B  100  GLY  C  100  .  ?        1     ?     ?     ?  ?     
 328  1  1  B  101  GLY  C  101  .  ?        ?     ?     ?     ?  ?     
 329  1  1  B  102  TYR  C  102  .  ?        ?     ?     ?     ?  ?     
 330  1  1  B  103  LEU  C  103  .  ?        2     ?     ?     ?  ?     
 331  1  1  B  104  THR  C  104  .  ?        ?     ?     ?     ?  ?     
 332  1  1  B  105  ALA  C  105  .  ?        ?     ?     ?     ?  ?     
 333  1  1  B  106  ILE  C  106  .  ?        3     ?     ?     ?  ?     
 334  1  1  B  107  ILE  C  107  .  ?        2     ?     ?     ?  ?     
 335  1  1  B  108  VAL  C  108  .  ?        ?     ?     ?     ?  ?     
 336  1  1  B  109  LEU  C  109  .  ?        1     ?     ?     ?  ?     
 337  1  1  B  110  ASP  C  110  .  ?        1     ?     ?     ?  ?     
 338  1  1  B  111  VAL  C  111  .  ?        2     ?     ?     ?  ?     
 339  1  1  B  112  LEU  C  112  .  ?        ?     ?     ?     ?  ?     
 340  1  1  B  113  MET  C  113  .  ?        1     ?     ?     ?  ?     
 341  1  1  B  114  ILE  C  114  .  ?        ?     ?     ?     ?  ?     
 342  1  1  B  115  VAL  C  115  .  ?        ?     ?     ?     ?  ?     
 343  1  1  B  116  THR  C  116  .  ?        ?     ?     ?     ?  ?     
 344  1  1  B  117  GLY  C  117  .  ?        ?     ?     ?     ?  ?     
 345  1  1  B  118  LEU  C  118  .  ?        ?     ?     ?     ?  ?     
 346  1  1  B  119  ILE  C  119  .  ?        1     ?     ?     ?  ?     
 347  1  1  B  120  SER  C  120  .  ?        ?     ?     ?     ?  ?     
 348  1  1  B  121  SER  C  121  .  ?        ?     ?     ?     ?  ?     
 349  1  1  B  122  LEU  C  122  .  ?        1     ?     ?     ?  ?     
 350  1  1  B  123  ALA  C  123  .  ?        ?     ?     ?     ?  ?     
 351  1  1  B  124  VAL  C  124  .  ?        ?     ?     ?     ?  ?     
 352  1  1  B  125  VAL  C  125  .  ?        ?     ?     ?     ?  ?     
 353  1  1  B  126  PRO  C  126  .  ?        ?     ?     ?     ?  ?     
 354  1  1  B  127  ALA  C  127  .  ?        ?     ?     ?     ?  ?     
 355  1  1  B  128  LEU  C  128  .  ?        ?     ?     ?     ?  ?     
 356  1  1  B  129  LYS  C  129  .  ?        ?     ?     ?     ?  ?     
 357  1  1  B  130  TRP  C  130  .  ?        ?     ?     ?     ?  ?     
 358  1  1  B  131  VAL  C  131  .  ?        ?     ?     ?     ?  ?     
 359  1  1  B  132  TRP  C  132  .  ?        1     ?     ?     ?  ?     
 360  1  1  B  133  TYR  C  133  .  ?        ?     ?     ?     ?  ?     
 361  1  1  B  134  LEU  C  134  .  ?        ?     ?     ?     ?  ?     
 362  1  1  B  135  TRP  C  135  .  ?        ?     ?     ?     ?  ?     
 363  1  1  B  136  SER  C  136  .  ?        ?     ?     ?     ?  ?     
 364  1  1  B  137  CYS  C  137  .  ?        ?     ?     ?     ?  ?     
 365  1  1  B  138  ALA  C  138  .  ?        ?     ?     ?     ?  ?     
 366  1  1  B  139  ALA  C  139  .  ?        ?     ?     ?     ?  ?     
 367  1  1  B  140  PHE  C  140  .  ?        ?     ?     ?     ?  ?     
 368  1  1  B  141  LEU  C  141  .  ?        ?     ?     ?     ?  ?     
 369  1  1  B  142  GLY  C  142  .  ?        ?     ?     ?     ?  ?     
 370  1  1  B  143  VAL  C  143  .  ?        ?     ?     ?     ?  ?     
 371  1  1  B  144  LEU  C  144  .  ?        ?     ?     ?     ?  ?     
 372  1  1  B  145  TYR  C  145  .  ?        ?     ?     ?     ?  ?     
 373  1  1  B  146  LEU  C  146  .  ?        1     ?     ?     ?  ?     
 374  1  1  B  147  LEU  C  147  .  ?        1     ?     ?     ?  ?     
 375  1  1  B  148  TRP  C  148  .  ?        ?     ?     ?     ?  ?     
 376  1  1  B  149  VAL  C  149  .  ?        3     ?     ?     ?  ?     
 377  1  1  B  150  PRO  C  150  .  ?        3     ?     ?     ?  ?     
 378  1  1  B  151  LEU  C  151  .  ?        1     ?     ?     ?  ?     
 379  1  1  B  152  ARG  C  152  .  ?        2     ?     ?     ?  ?     
 380  1  1  B  153  ALA  C  153  .  ?        ?     ?     ?     ?  ?     
 381  1  1  B  154  MET  C  154  .  ?        ?     ?     ?     ?  ?     
 382  1  1  B  155  ALA  C  155  .  ?        1     ?     ?     ?  ?     
 383  1  1  B  156  VAL  C  156  .  ?        ?     ?     ?     ?  ?     
 384  1  1  B  157  GLU  C  157  .  ?        ?     ?     ?     ?  ?     
 385  1  1  B  158  ARG  C  158  .  ?        1     ?     ?     ?  ?     
 386  1  1  B  159  GLY  C  159  .  ?        ?     ?     ?     ?  ?     
 387  1  1  B  160  GLU  C  160  .  ?        ?     ?     ?     ?  ?     
 388  1  1  B  161  ALA  C  161  .  ?        ?     ?     ?     ?  ?     
 389  1  1  B  162  LEU  C  162  .  ?        5     ?     ?     ?  ?     
 390  1  1  B  163  GLY  C  163  .  ?        ?     ?     ?     ?  ?     
 391  1  1  B  164  THR  C  164  .  ?        ?     ?     ?     ?  ?     
 392  1  1  B  165  ALA  C  165  .  ?        ?     ?     ?     ?  ?     
 393  1  1  B  166  TYR  C  166  .  ?        1     ?     ?     ?  ?     
 394  1  1  B  167  GLN  C  167  .  ?        2     ?     ?     ?  ?     
 395  1  1  B  168  LYS  C  168  .  ?        ?     ?     ?     ?  ?     
 396  1  1  B  169  ASN  C  169  .  ?        ?     ?     ?     ?  ?     
 397  1  1  B  170  VAL  C  170  .  ?        ?     ?     ?     ?  ?     
 398  1  1  B  171  ALA  C  171  .  ?        ?     ?     ?     ?  ?     
 399  1  1  B  172  PHE  C  172  .  ?        2     ?     ?     ?  ?     
 400  1  1  B  173  LEU  C  173  .  ?        ?     ?     ?     ?  ?     
 401  1  1  B  174  THR  C  174  .  ?        ?     ?     ?     ?  ?     
 402  1  1  B  175  VAL  C  175  .  ?        ?     ?     ?     ?  ?     
 403  1  1  B  176  ILE  C  176  .  ?        3     ?     ?     ?  ?     
 404  1  1  B  177  TRP  C  177  .  ?        ?     ?     ?     ?  ?     
 405  1  1  B  178  PHE  C  178  .  ?        1     ?     ?     ?  ?     
 406  1  1  B  179  LEU  C  179  .  ?        ?     ?     ?     ?  ?     
 407  1  1  B  180  TYR  C  180  .  ?        1     ?     ?     ?  ?     
 408  1  1  B  181  PRO  C  181  .  ?        2     ?     ?     ?  ?     
 409  1  1  B  182  ILE  C  182  .  ?        ?     ?     ?     ?  ?     
 410  1  1  B  183  VAL  C  183  .  ?        3     ?     ?     ?  ?     
 411  1  1  B  184  PHE  C  184  .  ?        ?     ?     ?     ?  ?     
 412  1  1  B  185  LEU  C  185  .  ?        ?     ?     ?     ?  ?     
 413  1  1  B  186  ILE  C  186  .  ?        ?     ?     ?     ?  ?     
 414  1  1  B  187  GLY  C  187  .  ?        ?     ?     ?     ?  ?     
 415  1  1  B  188  PRO  C  188  .  ?        1     ?     ?     ?  ?     
 416  1  1  B  189  GLU  C  189  .  ?        ?     ?     ?     ?  ?     
 417  1  1  B  190  GLY  C  190  .  ?        ?     ?     ?     ?  ?     
 418  1  1  B  191  LEU  C  191  .  ?        ?     ?     ?     ?  ?     
 419  1  1  B  192  LYS  C  192  .  ?        ?     ?     ?     ?  ?     
 420  1  1  B  193  ILE  C  193  .  ?        ?     ?     ?     ?  ?     
 421  1  1  B  194  ILE  C  194  .  ?        ?     ?     ?     ?  ?     
 422  1  1  B  195  SER  C  195  .  ?        ?     ?     ?     ?  ?     
 423  1  1  B  196  ASP  C  196  .  ?        3     ?     ?     ?  ?     
 424  1  1  B  197  PRO  C  197  .  ?        2     ?     ?     ?  ?     
 425  1  1  B  198  THR  C  198  .  ?        ?     ?     ?     ?  ?     
 426  1  1  B  199  SER  C  199  .  ?        ?     ?     ?     ?  ?     
 427  1  1  B  200  VAL  C  200  .  ?        ?     ?     ?     ?  ?     
 428  1  1  B  201  TRP  C  201  .  ?        ?     ?     ?     ?  ?     
 429  1  1  B  202  ALA  C  202  .  ?        1     ?     ?     ?  ?     
 430  1  1  B  203  ILE  C  203  .  ?        1     ?     ?     ?  ?     
 431  1  1  B  204  LEU  C  204  .  ?        4     ?     ?     ?  ?     
 432  1  1  B  205  ILE  C  205  .  ?        ?     ?     ?     ?  ?     
 433  1  1  B  206  MET  C  206  .  ?        5     ?     ?     ?  ?     
 434  1  1  B  207  ASP  C  207  .  ?        ?     ?     ?     ?  ?     
 435  1  1  B  208  VAL  C  208  .  ?        1     ?     ?     ?  ?     
 436  1  1  B  209  LEU  C  209  .  ?        2     ?     ?     ?  ?     
 437  1  1  B  210  ALA  C  210  .  ?        1     ?     ?     ?  ?     
 438  1  1  B  211  LYR  C  211  .  ?        8     2     2     2  Y     
 439  1  1  B  212  VAL  C  212  .  ?        2     ?     ?     ?  ?     
 440  1  1  B  213  VAL  C  213  .  ?        ?     ?     ?     ?  ?     
 441  1  1  B  214  TYR  C  214  .  ?        ?     ?     ?     ?  ?     
 442  1  1  B  215  ALA  C  215  .  ?        ?     ?     ?     ?  ?     
 443  1  1  B  216  PHE  C  216  .  ?        ?     ?     ?     ?  ?     
 444  1  1  B  217  TYR  C  217  .  ?        ?     ?     ?     ?  ?     
 445  1  1  B  218  ALA  C  218  .  ?        ?     ?     ?     ?  ?     
 446  1  1  B  219  ALA  C  219  .  ?        ?     ?     ?     ?  ?     
 447  1  1  B  220  ALA  C  220  .  ?        ?     ?     ?     ?  ?     
 448  1  1  B  221  ASN  C  221  .  ?        ?     ?     ?     ?  ?     
 449  1  1  B  222  LEU  C  222  .  ?        ?     ?     ?     ?  ?     
 450  1  1  B  223  GLU  C  223  .  ?        ?     ?     ?     ?  ?     
 451  1  1  B  224  THR  C  224  .  ?        ?     ?     ?     ?  ?     
 452  1  1  B  225  ALA  C  225  .  ?        ?     ?     ?     ?  ?     
 453  1  1  B  226  LEU  C  226  .  ?        ?     ?     ?     ?  ?     
 454  1  1  B  227  ARG  C  227  .  ?        ?     ?     ?     ?  ?     
 455  1  1  B  228  HIS  C  228  .  ?        ?     ?     ?     ?  ?     
 456  1  1  C    2  ASP  A    2  .  ?        ?     ?     ?     ?  ?     
 457  1  1  C    3  TRP  A    3  .  ?        ?     ?     ?     ?  ?     
 458  1  1  C    4  MET  A    4  .  ?        ?     ?     ?     ?  ?     
 459  1  1  C    5  ALA  A    5  .  ?        ?     ?     ?     ?  ?     
 460  1  1  C    6  PHE  A    6  .  ?        2     ?     ?     ?  ?     
 461  1  1  C    7  LEU  A    7  .  ?        2     ?     ?     ?  ?     
 462  1  1  C    8  ILE  A    8  .  ?        ?     ?     ?     ?  ?     
 463  1  1  C    9  GLY  A    9  .  ?        ?     ?     ?     ?  ?     
 464  1  1  C   10  PHE  A   10  .  ?        ?     ?     ?     ?  ?     
 465  1  1  C   11  THR  A   11  .  ?        ?     ?     ?     ?  ?     
 466  1  1  C   12  ILE  A   12  .  ?        ?     ?     ?     ?  ?     
 467  1  1  C   13  MET  A   13  .  ?        ?     ?     ?     ?  ?     
 468  1  1  C   14  SER  A   14  .  ?        ?     ?     ?     ?  ?     
 469  1  1  C   15  LEU  A   15  .  ?        ?     ?     ?     ?  ?     
 470  1  1  C   16  ALA  A   16  .  ?        ?     ?     ?     ?  ?     
 471  1  1  C   17  SER  A   17  .  ?        ?     ?     ?     ?  ?     
 472  1  1  C   18  LEU  A   18  .  ?        ?     ?     ?     ?  ?     
 473  1  1  C   19  ALA  A   19  .  ?        ?     ?     ?     ?  ?     
 474  1  1  C   20  ILE  A   20  .  ?        ?     ?     ?     ?  ?     
 475  1  1  C   21  TYR  A   21  .  ?        ?     ?     ?     ?  ?     
 476  1  1  C   22  ALA  A   22  .  ?        ?     ?     ?     ?  ?     
 477  1  1  C   23  LYS  A   23  .  ?        ?     ?     ?     ?  ?     
 478  1  1  C   24  GLY  A   24  .  ?        ?     ?     ?     ?  ?     
 479  1  1  C   25  SER  A   25  .  ?        ?     ?     ?     ?  ?     
 480  1  1  C   26  LYS  A   26  .  ?        ?     ?     ?     ?  ?     
 481  1  1  C   27  THR  A   27  .  ?        ?     ?     ?     ?  ?     
 482  1  1  C   28  SER  A   28  .  ?        6     ?     ?     ?  ?     
 483  1  1  C   29  PRO  A   29  .  ?        7     ?     ?     ?  ?     
 484  1  1  C   30  ALA  A   30  .  ?        ?     ?     ?     ?  ?     
 485  1  1  C   31  LEU  A   31  .  ?        2     ?     ?     ?  ?     
 486  1  1  C   32  HIS  A   32  .  ?        ?     ?     ?     ?  ?     
 487  1  1  C   33  HIS  A   33  .  ?        1     ?     ?     ?  ?     
 488  1  1  C   34  THR  A   34  .  ?        ?     ?     ?     ?  ?     
 489  1  1  C   35  LEU  A   35  .  ?        ?     ?     ?     ?  ?     
 490  1  1  C   36  LEU  A   36  .  ?        ?     ?     ?     ?  ?     
 491  1  1  C   37  HIS  A   37  .  ?        ?     ?     ?     ?  ?     
 492  1  1  C   38  ALA  A   38  .  ?        ?     ?     ?     ?  ?     
 493  1  1  C   39  ALA  A   39  .  ?        ?     ?     ?     ?  ?     
 494  1  1  C   40  VAL  A   40  .  ?        2     ?     ?     ?  ?     
 495  1  1  C   41  PRO  A   41  .  ?        1     ?     ?     ?  ?     
 496  1  1  C   42  PHE  A   42  .  ?        ?     ?     ?     ?  ?     
 497  1  1  C   43  ILE  A   43  .  ?        1     ?     ?     ?  ?     
 498  1  1  C   44  ALA  A   44  .  ?        ?     ?     ?     ?  ?     
 499  1  1  C   45  ALA  A   45  .  ?        ?     ?     ?     ?  ?     
 500  1  1  C   46  THR  A   46  .  ?        ?     ?     ?     ?  ?     
 501  1  1  C   47  ALA  A   47  .  ?        1     ?     ?     ?  ?     
 502  1  1  C   48  TYR  A   48  .  ?        2     ?     ?     ?  ?     
 503  1  1  C   49  LEU  A   49  .  ?        ?     ?     ?     ?  ?     
 504  1  1  C   50  ALA  A   50  .  ?        2     ?     ?     ?  ?     
 505  1  1  C   51  MET  A   51  .  ?        ?     ?     ?     ?  ?     
 506  1  1  C   52  THR  A   52  .  ?        4     ?     ?     ?  ?     
 507  1  1  C   53  PHE  A   53  .  ?        ?     ?     ?     ?  ?     
 508  1  1  C   54  GLY  A   54  .  ?        ?     ?     ?     ?  ?     
 509  1  1  C   55  ILE  A   55  .  ?        ?     ?     ?     ?  ?     
 510  1  1  C   56  GLY  A   56  .  ?        1     ?     ?     ?  ?     
 511  1  1  C   57  THR  A   57  .  ?        ?     ?     ?     ?  ?     
 512  1  1  C   58  LEU  A   58  .  ?        ?     ?     ?     ?  ?     
 513  1  1  C   59  VAL  A   59  .  ?        ?     ?     ?     ?  ?     
 514  1  1  C   60  ASN  A   60  .  ?        1     ?     ?     ?  ?     
 515  1  1  C   63  GLY  A   63  .  ?        ?     ?     ?     ?  ?     
 516  1  1  C   64  SER  A   64  .  ?        1     ?     ?     ?  ?     
 517  1  1  C   65  VAL  A   65  .  ?        ?     ?     ?     ?  ?     
 518  1  1  C   66  THR  A   66  .  ?        1     ?     ?     ?  ?     
 519  1  1  C   67  TYR  A   67  .  ?        ?     ?     ?     ?  ?     
 520  1  1  C   68  LEU  A   68  .  ?        1     ?     ?     ?  ?     
 521  1  1  C   69  ALA  A   69  .  ?        ?     ?     ?     ?  ?     
 522  1  1  C   70  ARG  A   70  .  ?        2     ?     ?     ?  ?     
 523  1  1  C   71  TYR  A   71  .  ?        ?     ?     ?     ?  ?     
 524  1  1  C   72  ALA  A   72  .  ?        ?     ?     ?     ?  ?     
 525  1  1  C   73  ASP  A   73  .  ?        2     ?     ?     ?  ?     
 526  1  1  C   74  TRP  A   74  .  ?        1     ?     ?     ?  ?     
 527  1  1  C   75  SER  A   75  .  ?        ?     ?     ?     ?  ?     
 528  1  1  C   76  VAL  A   76  .  ?        3     ?     ?     ?  ?     
 529  1  1  C   77  THR  A   77  .  ?        ?     ?     ?     ?  ?     
 530  1  1  C   78  THR  A   78  .  ?        1     ?     ?     ?  ?     
 531  1  1  C   79  PRO  A   79  .  ?        3     ?     ?     ?  ?     
 532  1  1  C   80  ILE  A   80  .  ?        ?     ?     ?     ?  ?     
 533  1  1  C   81  LEU  A   81  .  ?        ?     ?     ?     ?  ?     
 534  1  1  C   82  LEU  A   82  .  ?        2     ?     ?     ?  ?     
 535  1  1  C   83  ALA  A   83  .  ?        2     ?     ?     ?  ?     
 536  1  1  C   84  SER  A   84  .  ?        ?     ?     ?     ?  ?     
 537  1  1  C   85  LEU  A   85  .  ?        ?     ?     ?     ?  ?     
 538  1  1  C   86  VAL  A   86  .  ?        ?     ?     ?     ?  ?     
 539  1  1  C   87  LEU  A   87  .  ?        2     ?     ?     ?  ?     
 540  1  1  C   88  LEU  A   88  .  ?        1     ?     ?     ?  ?     
 541  1  1  C   89  ALA  A   89  .  ?        ?     ?     ?     ?  ?     
 542  1  1  C   90  PHE  A   90  .  ?        2     ?     ?     ?  ?     
 543  1  1  C   91  HIS  A   91  .  ?        8     ?     ?     ?  ?     
 544  1  1  C   92  GLU  A   92  .  ?        2     ?     ?     ?  ?     
 545  1  1  C   93  ARG  A   93  .  ?        ?     ?     ?     ?  ?     
 546  1  1  C   94  GLY  A   94  .  ?        ?     ?     ?     ?  ?     
 547  1  1  C   95  ARG  A   95  .  ?        ?     ?     ?     ?  ?     
 548  1  1  C   96  THR  A   96  .  ?        ?     ?     ?     ?  ?     
 549  1  1  C   97  GLY  A   97  .  ?        1     ?     ?     ?  ?     
 550  1  1  C   98  GLU  A   98  .  ?        ?     ?     ?     ?  ?     
 551  1  1  C   99  VAL  A   99  .  ?        ?     ?     ?     ?  ?     
 552  1  1  C  100  GLY  A  100  .  ?        1     ?     ?     ?  ?     
 553  1  1  C  101  GLY  A  101  .  ?        ?     ?     ?     ?  ?     
 554  1  1  C  102  TYR  A  102  .  ?        ?     ?     ?     ?  ?     
 555  1  1  C  103  LEU  A  103  .  ?        2     ?     ?     ?  ?     
 556  1  1  C  104  THR  A  104  .  ?        ?     ?     ?     ?  ?     
 557  1  1  C  105  ALA  A  105  .  ?        ?     ?     ?     ?  ?     
 558  1  1  C  106  ILE  A  106  .  ?        1     ?     ?     ?  ?     
 559  1  1  C  107  ILE  A  107  .  ?        ?     ?     ?     ?  ?     
 560  1  1  C  108  VAL  A  108  .  ?        ?     ?     ?     ?  ?     
 561  1  1  C  109  LEU  A  109  .  ?        ?     ?     ?     ?  ?     
 562  1  1  C  110  ASP  A  110  .  ?        1     ?     ?     ?  ?     
 563  1  1  C  111  VAL  A  111  .  ?        1     ?     ?     ?  ?     
 564  1  1  C  112  LEU  A  112  .  ?        ?     ?     ?     ?  ?     
 565  1  1  C  113  MET  A  113  .  ?        1     ?     ?     ?  ?     
 566  1  1  C  114  ILE  A  114  .  ?        ?     ?     ?     ?  ?     
 567  1  1  C  115  VAL  A  115  .  ?        1     ?     ?     ?  ?     
 568  1  1  C  116  THR  A  116  .  ?        ?     ?     ?     ?  ?     
 569  1  1  C  117  GLY  A  117  .  ?        ?     ?     ?     ?  ?     
 570  1  1  C  118  LEU  A  118  .  ?        ?     ?     ?     ?  ?     
 571  1  1  C  119  ILE  A  119  .  ?        ?     ?     ?     ?  ?     
 572  1  1  C  120  SER  A  120  .  ?        2     ?     ?     ?  ?     
 573  1  1  C  121  SER  A  121  .  ?        ?     ?     ?     ?  ?     
 574  1  1  C  122  LEU  A  122  .  ?        1     ?     ?     ?  ?     
 575  1  1  C  123  ALA  A  123  .  ?        ?     ?     ?     ?  ?     
 576  1  1  C  124  VAL  A  124  .  ?        ?     ?     ?     ?  ?     
 577  1  1  C  125  VAL  A  125  .  ?        ?     ?     ?     ?  ?     
 578  1  1  C  126  PRO  A  126  .  ?        ?     ?     ?     ?  ?     
 579  1  1  C  127  ALA  A  127  .  ?        ?     ?     ?     ?  ?     
 580  1  1  C  128  LEU  A  128  .  ?        3     ?     ?     ?  ?     
 581  1  1  C  129  LYS  A  129  .  ?        4     ?     ?     ?  ?     
 582  1  1  C  130  TRP  A  130  .  ?        ?     ?     ?     ?  ?     
 583  1  1  C  131  VAL  A  131  .  ?        ?     ?     ?     ?  ?     
 584  1  1  C  132  TRP  A  132  .  ?        ?     ?     ?     ?  ?     
 585  1  1  C  133  TYR  A  133  .  ?        ?     ?     ?     ?  ?     
 586  1  1  C  134  LEU  A  134  .  ?        ?     ?     ?     ?  ?     
 587  1  1  C  135  TRP  A  135  .  ?        ?     ?     ?     ?  ?     
 588  1  1  C  136  SER  A  136  .  ?        1     ?     ?     ?  ?     
 589  1  1  C  137  CYS  A  137  .  ?        ?     ?     ?     ?  ?     
 590  1  1  C  138  ALA  A  138  .  ?        ?     ?     ?     ?  ?     
 591  1  1  C  139  ALA  A  139  .  ?        ?     ?     ?     ?  ?     
 592  1  1  C  140  PHE  A  140  .  ?        ?     ?     ?     ?  ?     
 593  1  1  C  141  LEU  A  141  .  ?        2     ?     ?     ?  ?     
 594  1  1  C  142  GLY  A  142  .  ?        ?     ?     ?     ?  ?     
 595  1  1  C  143  VAL  A  143  .  ?        ?     ?     ?     ?  ?     
 596  1  1  C  144  LEU  A  144  .  ?        ?     ?     ?     ?  ?     
 597  1  1  C  145  TYR  A  145  .  ?        ?     ?     ?     ?  ?     
 598  1  1  C  146  LEU  A  146  .  ?        1     ?     ?     ?  ?     
 599  1  1  C  147  LEU  A  147  .  ?        3     ?     ?     ?  ?     
 600  1  1  C  148  TRP  A  148  .  ?        ?     ?     ?     ?  ?     
 601  1  1  C  149  VAL  A  149  .  ?        4     ?     ?     ?  ?     
 602  1  1  C  150  PRO  A  150  .  ?        4     ?     ?     ?  ?     
 603  1  1  C  151  LEU  A  151  .  ?        1     ?     ?     ?  ?     
 604  1  1  C  152  ARG  A  152  .  ?        ?     ?     ?     ?  ?     
 605  1  1  C  153  ALA  A  153  .  ?        ?     ?     ?     ?  ?     
 606  1  1  C  154  MET  A  154  .  ?        1     ?     ?     ?  ?     
 607  1  1  C  155  ALA  A  155  .  ?        1     ?     ?     ?  ?     
 608  1  1  C  156  VAL  A  156  .  ?        ?     ?     ?     ?  ?     
 609  1  1  C  157  GLU  A  157  .  ?        ?     ?     ?     ?  ?     
 610  1  1  C  158  ARG  A  158  .  ?        1     ?     ?     ?  ?     
 611  1  1  C  159  GLY  A  159  .  ?        ?     ?     ?     ?  ?     
 612  1  1  C  160  GLU  A  160  .  ?        ?     ?     ?     ?  ?     
 613  1  1  C  161  ALA  A  161  .  ?        ?     ?     ?     ?  ?     
 614  1  1  C  162  LEU  A  162  .  ?        8     ?     ?     ?  ?     
 615  1  1  C  163  GLY  A  163  .  ?        ?     ?     ?     ?  ?     
 616  1  1  C  164  THR  A  164  .  ?        ?     ?     ?     ?  ?     
 617  1  1  C  165  ALA  A  165  .  ?        ?     ?     ?     ?  ?     
 618  1  1  C  166  TYR  A  166  .  ?        1     ?     ?     ?  ?     
 619  1  1  C  167  GLN  A  167  .  ?        ?     ?     ?     ?  ?     
 620  1  1  C  168  LYS  A  168  .  ?        ?     ?     ?     ?  ?     
 621  1  1  C  169  ASN  A  169  .  ?        ?     ?     ?     ?  ?     
 622  1  1  C  170  VAL  A  170  .  ?        ?     ?     ?     ?  ?     
 623  1  1  C  171  ALA  A  171  .  ?        ?     ?     ?     ?  ?     
 624  1  1  C  172  PHE  A  172  .  ?        2     ?     ?     ?  ?     
 625  1  1  C  173  LEU  A  173  .  ?        ?     ?     ?     ?  ?     
 626  1  1  C  174  THR  A  174  .  ?        ?     ?     ?     ?  ?     
 627  1  1  C  175  VAL  A  175  .  ?        ?     ?     ?     ?  ?     
 628  1  1  C  176  ILE  A  176  .  ?        1     ?     ?     ?  ?     
 629  1  1  C  177  TRP  A  177  .  ?        ?     ?     ?     ?  ?     
 630  1  1  C  178  PHE  A  178  .  ?        1     ?     ?     ?  ?     
 631  1  1  C  179  LEU  A  179  .  ?        ?     ?     ?     ?  ?     
 632  1  1  C  180  TYR  A  180  .  ?        1     ?     ?     ?  ?     
 633  1  1  C  181  PRO  A  181  .  ?        3     ?     ?     ?  ?     
 634  1  1  C  182  ILE  A  182  .  ?        ?     ?     ?     ?  ?     
 635  1  1  C  183  VAL  A  183  .  ?        4     ?     ?     ?  ?     
 636  1  1  C  184  PHE  A  184  .  ?        ?     ?     ?     ?  ?     
 637  1  1  C  185  LEU  A  185  .  ?        ?     ?     ?     ?  ?     
 638  1  1  C  186  ILE  A  186  .  ?        ?     ?     ?     ?  ?     
 639  1  1  C  187  GLY  A  187  .  ?        ?     ?     ?     ?  ?     
 640  1  1  C  188  PRO  A  188  .  ?        ?     ?     ?     ?  ?     
 641  1  1  C  189  GLU  A  189  .  ?        2     ?     ?     ?  ?     
 642  1  1  C  190  GLY  A  190  .  ?        ?     ?     ?     ?  ?     
 643  1  1  C  191  LEU  A  191  .  ?        ?     ?     ?     ?  ?     
 644  1  1  C  192  LYS  A  192  .  ?        ?     ?     ?     ?  ?     
 645  1  1  C  193  ILE  A  193  .  ?        ?     ?     ?     ?  ?     
 646  1  1  C  194  ILE  A  194  .  ?        ?     ?     ?     ?  ?     
 647  1  1  C  195  SER  A  195  .  ?        1     ?     ?     ?  ?     
 648  1  1  C  196  ASP  A  196  .  ?        2     ?     ?     ?  ?     
 649  1  1  C  197  PRO  A  197  .  ?        3     ?     ?     ?  ?     
 650  1  1  C  198  THR  A  198  .  ?        ?     ?     ?     ?  ?     
 651  1  1  C  199  SER  A  199  .  ?        ?     ?     ?     ?  ?     
 652  1  1  C  200  VAL  A  200  .  ?        ?     ?     ?     ?  ?     
 653  1  1  C  201  TRP  A  201  .  ?        ?     ?     ?     ?  ?     
 654  1  1  C  202  ALA  A  202  .  ?        ?     ?     ?     ?  ?     
 655  1  1  C  203  ILE  A  203  .  ?        ?     ?     ?     ?  ?     
 656  1  1  C  204  LEU  A  204  .  ?        2     ?     ?     ?  ?     
 657  1  1  C  205  ILE  A  205  .  ?        ?     ?     ?     ?  ?     
 658  1  1  C  206  MET  A  206  .  ?        4     ?     ?     ?  ?     
 659  1  1  C  207  ASP  A  207  .  ?        ?     ?     ?     ?  ?     
 660  1  1  C  208  VAL  A  208  .  ?        ?     ?     ?     ?  ?     
 661  1  1  C  209  LEU  A  209  .  ?        1     ?     ?     ?  ?     
 662  1  1  C  210  ALA  A  210  .  ?        ?     ?     ?     ?  ?     
 663  1  1  C  211  LYR  A  211  .  ?       11     2     3     5  Y     
 664  1  1  C  212  VAL  A  212  .  ?        ?     ?     ?     ?  ?     
 665  1  1  C  213  VAL  A  213  .  ?        ?     ?     ?     ?  ?     
 666  1  1  C  214  TYR  A  214  .  ?        ?     ?     ?     ?  ?     
 667  1  1  C  215  ALA  A  215  .  ?        ?     ?     ?     ?  ?     
 668  1  1  C  216  PHE  A  216  .  ?        ?     ?     ?     ?  ?     
 669  1  1  C  217  TYR  A  217  .  ?        ?     ?     ?     ?  ?     
 670  1  1  C  218  ALA  A  218  .  ?        ?     ?     ?     ?  ?     
 671  1  1  C  219  ALA  A  219  .  ?        ?     ?     ?     ?  ?     
 672  1  1  C  220  ALA  A  220  .  ?        ?     ?     ?     ?  ?     
 673  1  1  C  221  ASN  A  221  .  ?        ?     ?     ?     ?  ?     
 674  1  1  C  222  LEU  A  222  .  ?        1     ?     ?     ?  ?     
 675  1  1  C  223  GLU  A  223  .  ?        ?     ?     ?     ?  ?     
 676  1  1  C  224  THR  A  224  .  ?        ?     ?     ?     ?  ?     
 677  1  1  C  225  ALA  A  225  .  ?        1     ?     ?     ?  ?     
 678  1  1  C  226  LEU  A  226  .  ?        1     ?     ?     ?  ?     
 679  1  1  C  227  ARG  A  227  .  ?        ?     ?     ?     ?  ?     
 680  1  1  D    2  ASP  P    2  .  ?        ?     ?     ?     ?  ?     
 681  1  1  D    3  TRP  P    3  .  ?        ?     ?     ?     ?  ?     
 682  1  1  D    4  MET  P    4  .  ?        ?     ?     ?     ?  ?     
 683  1  1  D    5  ALA  P    5  .  ?        ?     ?     ?     ?  ?     
 684  1  1  D    6  PHE  P    6  .  ?        2     ?     ?     ?  ?     
 685  1  1  D    7  LEU  P    7  .  ?        ?     ?     ?     ?  ?     
 686  1  1  D    8  ILE  P    8  .  ?        ?     ?     ?     ?  ?     
 687  1  1  D    9  GLY  P    9  .  ?        ?     ?     ?     ?  ?     
 688  1  1  D   10  PHE  P   10  .  ?        ?     ?     ?     ?  ?     
 689  1  1  D   11  THR  P   11  .  ?        ?     ?     ?     ?  ?     
 690  1  1  D   12  ILE  P   12  .  ?        1     ?     ?     ?  ?     
 691  1  1  D   13  MET  P   13  .  ?        3     ?     ?     ?  ?     
 692  1  1  D   14  SER  P   14  .  ?        ?     ?     ?     ?  ?     
 693  1  1  D   15  LEU  P   15  .  ?        ?     ?     ?     ?  ?     
 694  1  1  D   16  ALA  P   16  .  ?        ?     ?     ?     ?  ?     
 695  1  1  D   17  SER  P   17  .  ?        ?     ?     ?     ?  ?     
 696  1  1  D   18  LEU  P   18  .  ?        ?     ?     ?     ?  ?     
 697  1  1  D   19  ALA  P   19  .  ?        ?     ?     ?     ?  ?     
 698  1  1  D   20  ILE  P   20  .  ?        ?     ?     ?     ?  ?     
 699  1  1  D   21  TYR  P   21  .  ?        1     ?     ?     ?  ?     
 700  1  1  D   22  ALA  P   22  .  ?        ?     ?     ?     ?  ?     
 701  1  1  D   23  LYS  P   23  .  ?        ?     ?     ?     ?  ?     
 702  1  1  D   24  GLY  P   24  .  ?        ?     ?     ?     ?  ?     
 703  1  1  D   25  SER  P   25  .  ?        ?     ?     ?     ?  ?     
 704  1  1  D   26  LYS  P   26  .  ?        1     ?     ?     ?  ?     
 705  1  1  D   27  THR  P   27  .  ?        ?     ?     ?     ?  ?     
 706  1  1  D   28  SER  P   28  .  ?        3     ?     ?     ?  ?     
 707  1  1  D   29  PRO  P   29  .  ?        3     ?     ?     ?  ?     
 708  1  1  D   30  ALA  P   30  .  ?        ?     ?     ?     ?  ?     
 709  1  1  D   31  LEU  P   31  .  ?        2     ?     ?     ?  ?     
 710  1  1  D   32  HIS  P   32  .  ?        ?     ?     ?     ?  ?     
 711  1  1  D   33  HIS  P   33  .  ?        1     ?     ?     ?  ?     
 712  1  1  D   34  THR  P   34  .  ?        ?     ?     ?     ?  ?     
 713  1  1  D   35  LEU  P   35  .  ?        ?     ?     ?     ?  ?     
 714  1  1  D   36  LEU  P   36  .  ?        ?     ?     ?     ?  ?     
 715  1  1  D   37  HIS  P   37  .  ?        ?     ?     ?     ?  ?     
 716  1  1  D   38  ALA  P   38  .  ?        ?     ?     ?     ?  ?     
 717  1  1  D   39  ALA  P   39  .  ?        ?     ?     ?     ?  ?     
 718  1  1  D   40  VAL  P   40  .  ?        1     ?     ?     ?  ?     
 719  1  1  D   41  PRO  P   41  .  ?        1     ?     ?     ?  ?     
 720  1  1  D   42  PHE  P   42  .  ?        ?     ?     ?     ?  ?     
 721  1  1  D   43  ILE  P   43  .  ?        ?     ?     ?     ?  ?     
 722  1  1  D   44  ALA  P   44  .  ?        3     ?     ?     ?  ?     
 723  1  1  D   45  ALA  P   45  .  ?        ?     ?     ?     ?  ?     
 724  1  1  D   46  THR  P   46  .  ?        ?     ?     ?     ?  ?     
 725  1  1  D   47  ALA  P   47  .  ?        1     ?     ?     ?  ?     
 726  1  1  D   48  TYR  P   48  .  ?        2     ?     ?     ?  ?     
 727  1  1  D   49  LEU  P   49  .  ?        2     ?     ?     ?  ?     
 728  1  1  D   50  ALA  P   50  .  ?        2     ?     ?     ?  ?     
 729  1  1  D   51  MET  P   51  .  ?        ?     ?     ?     ?  ?     
 730  1  1  D   52  THR  P   52  .  ?        4     ?     ?     ?  ?     
 731  1  1  D   53  PHE  P   53  .  ?        2     ?     ?     ?  ?     
 732  1  1  D   54  GLY  P   54  .  ?        ?     ?     ?     ?  ?     
 733  1  1  D   55  ILE  P   55  .  ?        1     ?     ?     ?  ?     
 734  1  1  D   56  GLY  P   56  .  ?        1     ?     ?     ?  ?     
 735  1  1  D   57  THR  P   57  .  ?        2     ?     ?     ?  ?     
 736  1  1  D   58  LEU  P   58  .  ?        ?     ?     ?     ?  ?     
 737  1  1  D   59  VAL  P   59  .  ?        ?     ?     ?     ?  ?     
 738  1  1  D   60  ASN  P   60  .  ?        ?     ?     ?     ?  ?     
 739  1  1  D   61  PHE  P   61  .  ?        ?     ?     ?     ?  ?     
 740  1  1  D   62  ASN  P   62  .  ?        ?     ?     ?     ?  ?     
 741  1  1  D   63  GLY  P   63  .  ?        ?     ?     ?     ?  ?     
 742  1  1  D   64  SER  P   64  .  ?        ?     ?     ?     ?  ?     
 743  1  1  D   65  VAL  P   65  .  ?        ?     ?     ?     ?  ?     
 744  1  1  D   66  THR  P   66  .  ?        1     ?     ?     ?  ?     
 745  1  1  D   67  TYR  P   67  .  ?        2     ?     ?     ?  ?     
 746  1  1  D   68  LEU  P   68  .  ?        1     ?     ?     ?  ?     
 747  1  1  D   69  ALA  P   69  .  ?        ?     ?     ?     ?  ?     
 748  1  1  D   70  ARG  P   70  .  ?        2     ?     ?     ?  ?     
 749  1  1  D   71  TYR  P   71  .  ?        ?     ?     ?     ?  ?     
 750  1  1  D   72  ALA  P   72  .  ?        ?     ?     ?     ?  ?     
 751  1  1  D   73  ASP  P   73  .  ?        2     ?     ?     ?  ?     
 752  1  1  D   74  TRP  P   74  .  ?        1     ?     ?     ?  ?     
 753  1  1  D   75  SER  P   75  .  ?        ?     ?     ?     ?  ?     
 754  1  1  D   76  VAL  P   76  .  ?        4     ?     ?     ?  ?     
 755  1  1  D   77  THR  P   77  .  ?        ?     ?     ?     ?  ?     
 756  1  1  D   78  THR  P   78  .  ?        1     ?     ?     ?  ?     
 757  1  1  D   79  PRO  P   79  .  ?        4     ?     ?     ?  ?     
 758  1  1  D   80  ILE  P   80  .  ?        ?     ?     ?     ?  ?     
 759  1  1  D   81  LEU  P   81  .  ?        ?     ?     ?     ?  ?     
 760  1  1  D   82  LEU  P   82  .  ?        4     ?     ?     ?  ?     
 761  1  1  D   83  ALA  P   83  .  ?        2     ?     ?     ?  ?     
 762  1  1  D   84  SER  P   84  .  ?        ?     ?     ?     ?  ?     
 763  1  1  D   85  LEU  P   85  .  ?        ?     ?     ?     ?  ?     
 764  1  1  D   86  VAL  P   86  .  ?        ?     ?     ?     ?  ?     
 765  1  1  D   87  LEU  P   87  .  ?        3     ?     ?     ?  ?     
 766  1  1  D   88  LEU  P   88  .  ?        1     ?     ?     ?  ?     
 767  1  1  D   89  ALA  P   89  .  ?        ?     ?     ?     ?  ?     
 768  1  1  D   90  PHE  P   90  .  ?        ?     ?     ?     ?  ?     
 769  1  1  D   91  HIS  P   91  .  ?        4     ?     ?     ?  ?     
 770  1  1  D   92  GLU  P   92  .  ?        1     ?     ?     ?  ?     
 771  1  1  D   93  ARG  P   93  .  ?        ?     ?     ?     ?  ?     
 772  1  1  D   94  GLY  P   94  .  ?        ?     ?     ?     ?  ?     
 773  1  1  D   95  ARG  P   95  .  ?        ?     ?     ?     ?  ?     
 774  1  1  D   96  THR  P   96  .  ?        ?     ?     ?     ?  ?     
 775  1  1  D   97  GLY  P   97  .  ?        ?     ?     ?     ?  ?     
 776  1  1  D   98  GLU  P   98  .  ?        ?     ?     ?     ?  ?     
 777  1  1  D   99  VAL  P   99  .  ?        ?     ?     ?     ?  ?     
 778  1  1  D  100  GLY  P  100  .  ?        ?     ?     ?     ?  ?     
 779  1  1  D  101  GLY  P  101  .  ?        ?     ?     ?     ?  ?     
 780  1  1  D  102  TYR  P  102  .  ?        ?     ?     ?     ?  ?     
 781  1  1  D  103  LEU  P  103  .  ?        2     ?     ?     ?  ?     
 782  1  1  D  104  THR  P  104  .  ?        ?     ?     ?     ?  ?     
 783  1  1  D  105  ALA  P  105  .  ?        ?     ?     ?     ?  ?     
 784  1  1  D  106  ILE  P  106  .  ?        1     ?     ?     ?  ?     
 785  1  1  D  107  ILE  P  107  .  ?        ?     ?     ?     ?  ?     
 786  1  1  D  108  VAL  P  108  .  ?        ?     ?     ?     ?  ?     
 787  1  1  D  109  LEU  P  109  .  ?        ?     ?     ?     ?  ?     
 788  1  1  D  110  ASP  P  110  .  ?        1     ?     ?     ?  ?     
 789  1  1  D  111  VAL  P  111  .  ?        ?     ?     ?     ?  ?     
 790  1  1  D  112  LEU  P  112  .  ?        2     ?     ?     ?  ?     
 791  1  1  D  113  MET  P  113  .  ?        1     ?     ?     ?  ?     
 792  1  1  D  114  ILE  P  114  .  ?        ?     ?     ?     ?  ?     
 793  1  1  D  115  VAL  P  115  .  ?        ?     ?     ?     ?  ?     
 794  1  1  D  116  THR  P  116  .  ?        ?     ?     ?     ?  ?     
 795  1  1  D  117  GLY  P  117  .  ?        ?     ?     ?     ?  ?     
 796  1  1  D  118  LEU  P  118  .  ?        ?     ?     ?     ?  ?     
 797  1  1  D  119  ILE  P  119  .  ?        ?     ?     ?     ?  ?     
 798  1  1  D  120  SER  P  120  .  ?        1     ?     ?     ?  ?     
 799  1  1  D  121  SER  P  121  .  ?        ?     ?     ?     ?  ?     
 800  1  1  D  122  LEU  P  122  .  ?        1     ?     ?     ?  ?     
 801  1  1  D  123  ALA  P  123  .  ?        ?     ?     ?     ?  ?     
 802  1  1  D  124  VAL  P  124  .  ?        ?     ?     ?     ?  ?     
 803  1  1  D  125  VAL  P  125  .  ?        ?     ?     ?     ?  ?     
 804  1  1  D  126  PRO  P  126  .  ?        ?     ?     ?     ?  ?     
 805  1  1  D  127  ALA  P  127  .  ?        ?     ?     ?     ?  ?     
 806  1  1  D  128  LEU  P  128  .  ?        ?     ?     ?     ?  ?     
 807  1  1  D  129  LYS  P  129  .  ?        3     ?     ?     ?  ?     
 808  1  1  D  130  TRP  P  130  .  ?        ?     ?     ?     ?  ?     
 809  1  1  D  131  VAL  P  131  .  ?        ?     ?     ?     ?  ?     
 810  1  1  D  132  TRP  P  132  .  ?        1     ?     ?     ?  ?     
 811  1  1  D  133  TYR  P  133  .  ?        ?     ?     ?     ?  ?     
 812  1  1  D  134  LEU  P  134  .  ?        ?     ?     ?     ?  ?     
 813  1  1  D  135  TRP  P  135  .  ?        ?     ?     ?     ?  ?     
 814  1  1  D  136  SER  P  136  .  ?        ?     ?     ?     ?  ?     
 815  1  1  D  137  CYS  P  137  .  ?        ?     ?     ?     ?  ?     
 816  1  1  D  138  ALA  P  138  .  ?        ?     ?     ?     ?  ?     
 817  1  1  D  139  ALA  P  139  .  ?        ?     ?     ?     ?  ?     
 818  1  1  D  140  PHE  P  140  .  ?        ?     ?     ?     ?  ?     
 819  1  1  D  141  LEU  P  141  .  ?        ?     ?     ?     ?  ?     
 820  1  1  D  142  GLY  P  142  .  ?        ?     ?     ?     ?  ?     
 821  1  1  D  143  VAL  P  143  .  ?        ?     ?     ?     ?  ?     
 822  1  1  D  144  LEU  P  144  .  ?        ?     ?     ?     ?  ?     
 823  1  1  D  145  TYR  P  145  .  ?        ?     ?     ?     ?  ?     
 824  1  1  D  146  LEU  P  146  .  ?        3     ?     ?     ?  ?     
 825  1  1  D  147  LEU  P  147  .  ?        1     ?     ?     ?  ?     
 826  1  1  D  148  TRP  P  148  .  ?        ?     ?     ?     ?  ?     
 827  1  1  D  149  VAL  P  149  .  ?        4     ?     ?     ?  ?     
 828  1  1  D  150  PRO  P  150  .  ?        4     ?     ?     ?  ?     
 829  1  1  D  151  LEU  P  151  .  ?        1     ?     ?     ?  ?     
 830  1  1  D  152  ARG  P  152  .  ?        ?     ?     ?     ?  ?     
 831  1  1  D  153  ALA  P  153  .  ?        ?     ?     ?     ?  ?     
 832  1  1  D  154  MET  P  154  .  ?        ?     ?     ?     ?  ?     
 833  1  1  D  155  ALA  P  155  .  ?        1     ?     ?     ?  ?     
 834  1  1  D  156  VAL  P  156  .  ?        ?     ?     ?     ?  ?     
 835  1  1  D  157  GLU  P  157  .  ?        ?     ?     ?     ?  ?     
 836  1  1  D  158  ARG  P  158  .  ?        2     ?     ?     ?  ?     
 837  1  1  D  159  GLY  P  159  .  ?        ?     ?     ?     ?  ?     
 838  1  1  D  160  GLU  P  160  .  ?        ?     ?     ?     ?  ?     
 839  1  1  D  161  ALA  P  161  .  ?        ?     ?     ?     ?  ?     
 840  1  1  D  162  LEU  P  162  .  ?        4     ?     ?     ?  ?     
 841  1  1  D  163  GLY  P  163  .  ?        ?     ?     ?     ?  ?     
 842  1  1  D  164  THR  P  164  .  ?        ?     ?     ?     ?  ?     
 843  1  1  D  165  ALA  P  165  .  ?        ?     ?     ?     ?  ?     
 844  1  1  D  166  TYR  P  166  .  ?        ?     ?     ?     ?  ?     
 845  1  1  D  167  GLN  P  167  .  ?        ?     ?     ?     ?  ?     
 846  1  1  D  168  LYS  P  168  .  ?        ?     ?     ?     ?  ?     
 847  1  1  D  169  ASN  P  169  .  ?        ?     ?     ?     ?  ?     
 848  1  1  D  170  VAL  P  170  .  ?        ?     ?     ?     ?  ?     
 849  1  1  D  171  ALA  P  171  .  ?        ?     ?     ?     ?  ?     
 850  1  1  D  172  PHE  P  172  .  ?        ?     ?     ?     ?  ?     
 851  1  1  D  173  LEU  P  173  .  ?        2     ?     ?     ?  ?     
 852  1  1  D  174  THR  P  174  .  ?        ?     ?     ?     ?  ?     
 853  1  1  D  175  VAL  P  175  .  ?        ?     ?     ?     ?  ?     
 854  1  1  D  176  ILE  P  176  .  ?        1     ?     ?     ?  ?     
 855  1  1  D  177  TRP  P  177  .  ?        4     ?     ?     ?  ?     
 856  1  1  D  178  PHE  P  178  .  ?        1     ?     ?     ?  ?     
 857  1  1  D  179  LEU  P  179  .  ?        ?     ?     ?     ?  ?     
 858  1  1  D  180  TYR  P  180  .  ?        1     ?     ?     ?  ?     
 859  1  1  D  181  PRO  P  181  .  ?        2     ?     ?     ?  ?     
 860  1  1  D  182  ILE  P  182  .  ?        ?     ?     ?     ?  ?     
 861  1  1  D  183  VAL  P  183  .  ?        ?     ?     ?     ?  ?     
 862  1  1  D  184  PHE  P  184  .  ?        ?     ?     ?     ?  ?     
 863  1  1  D  185  LEU  P  185  .  ?        ?     ?     ?     ?  ?     
 864  1  1  D  186  ILE  P  186  .  ?        3     ?     ?     ?  ?     
 865  1  1  D  187  GLY  P  187  .  ?        ?     ?     ?     ?  ?     
 866  1  1  D  188  PRO  P  188  .  ?        2     ?     ?     ?  ?     
 867  1  1  D  189  GLU  P  189  .  ?        2     ?     ?     ?  ?     
 868  1  1  D  190  GLY  P  190  .  ?        ?     ?     ?     ?  ?     
 869  1  1  D  191  LEU  P  191  .  ?        ?     ?     ?     ?  ?     
 870  1  1  D  192  LYS  P  192  .  ?        1     ?     ?     ?  ?     
 871  1  1  D  193  ILE  P  193  .  ?        ?     ?     ?     ?  ?     
 872  1  1  D  194  ILE  P  194  .  ?        3     ?     ?     ?  ?     
 873  1  1  D  195  SER  P  195  .  ?        2     ?     ?     ?  ?     
 874  1  1  D  196  ASP  P  196  .  ?        3     ?     ?     ?  ?     
 875  1  1  D  197  PRO  P  197  .  ?        2     ?     ?     ?  ?     
 876  1  1  D  198  THR  P  198  .  ?        2     ?     ?     ?  ?     
 877  1  1  D  199  SER  P  199  .  ?        ?     ?     ?     ?  ?     
 878  1  1  D  200  VAL  P  200  .  ?        ?     ?     ?     ?  ?     
 879  1  1  D  201  TRP  P  201  .  ?        ?     ?     ?     ?  ?     
 880  1  1  D  202  ALA  P  202  .  ?        ?     ?     ?     ?  ?     
 881  1  1  D  203  ILE  P  203  .  ?        ?     ?     ?     ?  ?     
 882  1  1  D  204  LEU  P  204  .  ?        ?     ?     ?     ?  ?     
 883  1  1  D  205  ILE  P  205  .  ?        ?     ?     ?     ?  ?     
 884  1  1  D  206  MET  P  206  .  ?        ?     ?     ?     ?  ?     
 885  1  1  D  207  ASP  P  207  .  ?        ?     ?     ?     ?  ?     
 886  1  1  D  208  VAL  P  208  .  ?        1     ?     ?     ?  ?     
 887  1  1  D  209  LEU  P  209  .  ?        ?     ?     ?     ?  ?     
 888  1  1  D  210  ALA  P  210  .  ?        1     ?     ?     ?  ?     
 889  1  1  D  211  LYR  P  211  .  ?        8     2     2     2  Y     
 890  1  1  D  212  VAL  P  212  .  ?        ?     ?     ?     ?  ?     
 891  1  1  D  213  VAL  P  213  .  ?        ?     ?     ?     ?  ?     
 892  1  1  D  214  TYR  P  214  .  ?        ?     ?     ?     ?  ?     
 893  1  1  D  215  ALA  P  215  .  ?        ?     ?     ?     ?  ?     
 894  1  1  D  216  PHE  P  216  .  ?        ?     ?     ?     ?  ?     
 895  1  1  D  217  TYR  P  217  .  ?        ?     ?     ?     ?  ?     
 896  1  1  D  218  ALA  P  218  .  ?        ?     ?     ?     ?  ?     
 897  1  1  D  219  ALA  P  219  .  ?        ?     ?     ?     ?  ?     
 898  1  1  D  220  ALA  P  220  .  ?        ?     ?     ?     ?  ?     
 899  1  1  D  221  ASN  P  221  .  ?        ?     ?     ?     ?  ?     
 900  1  1  D  222  LEU  P  222  .  ?        1     ?     ?     ?  ?     
 901  1  1  D  223  GLU  P  223  .  ?        ?     ?     ?     ?  ?     
 902  1  1  D  224  THR  P  224  .  ?        ?     ?     ?     ?  ?     
 903  1  1  D  225  ALA  P  225  .  ?        ?     ?     ?     ?  ?     
 904  1  1  D  226  LEU  P  226  .  ?        1     ?     ?     ?  ?     
 905  1  1  D  227  ARG  P  227  .  ?        ?     ?     ?     ?  ?     
 906  1  1  D  228  HIS  P  228  .  ?        ?     ?     ?     ?  ?     
 907  1  1  D  229  HIS  P  229  .  ?        ?     ?     ?     ?  ?     
 908  1  1  E    2  ASP  T    2  .  ?        ?     ?     ?     ?  ?     
 909  1  1  E    3  TRP  T    3  .  ?        ?     ?     ?     ?  ?     
 910  1  1  E    4  MET  T    4  .  ?        ?     ?     ?     ?  ?     
 911  1  1  E    5  ALA  T    5  .  ?        ?     ?     ?     ?  ?     
 912  1  1  E    6  PHE  T    6  .  ?        2     ?     ?     ?  ?     
 913  1  1  E    7  LEU  T    7  .  ?        ?     ?     ?     ?  ?     
 914  1  1  E    8  ILE  T    8  .  ?        ?     ?     ?     ?  ?     
 915  1  1  E    9  GLY  T    9  .  ?        ?     ?     ?     ?  ?     
 916  1  1  E   10  PHE  T   10  .  ?        ?     ?     ?     ?  ?     
 917  1  1  E   11  THR  T   11  .  ?        ?     ?     ?     ?  ?     
 918  1  1  E   12  ILE  T   12  .  ?        ?     ?     ?     ?  ?     
 919  1  1  E   13  MET  T   13  .  ?        2     ?     ?     ?  ?     
 920  1  1  E   14  SER  T   14  .  ?        ?     ?     ?     ?  ?     
 921  1  1  E   15  LEU  T   15  .  ?        ?     ?     ?     ?  ?     
 922  1  1  E   16  ALA  T   16  .  ?        1     ?     ?     ?  ?     
 923  1  1  E   17  SER  T   17  .  ?        1     ?     ?     ?  ?     
 924  1  1  E   18  LEU  T   18  .  ?        ?     ?     ?     ?  ?     
 925  1  1  E   19  ALA  T   19  .  ?        ?     ?     ?     ?  ?     
 926  1  1  E   20  ILE  T   20  .  ?        ?     ?     ?     ?  ?     
 927  1  1  E   21  TYR  T   21  .  ?        1     ?     ?     ?  ?     
 928  1  1  E   22  ALA  T   22  .  ?        ?     ?     ?     ?  ?     
 929  1  1  E   23  LYS  T   23  .  ?        ?     ?     ?     ?  ?     
 930  1  1  E   24  GLY  T   24  .  ?        ?     ?     ?     ?  ?     
 931  1  1  E   25  SER  T   25  .  ?        ?     ?     ?     ?  ?     
 932  1  1  E   26  LYS  T   26  .  ?        1     ?     ?     ?  ?     
 933  1  1  E   27  THR  T   27  .  ?        ?     ?     ?     ?  ?     
 934  1  1  E   28  SER  T   28  .  ?        3     ?     ?     ?  ?     
 935  1  1  E   29  PRO  T   29  .  ?        3     ?     ?     ?  ?     
 936  1  1  E   30  ALA  T   30  .  ?        ?     ?     ?     ?  ?     
 937  1  1  E   31  LEU  T   31  .  ?        2     ?     ?     ?  ?     
 938  1  1  E   32  HIS  T   32  .  ?        ?     ?     ?     ?  ?     
 939  1  1  E   33  HIS  T   33  .  ?        1     ?     ?     ?  ?     
 940  1  1  E   34  THR  T   34  .  ?        ?     ?     ?     ?  ?     
 941  1  1  E   35  LEU  T   35  .  ?        ?     ?     ?     ?  ?     
 942  1  1  E   36  LEU  T   36  .  ?        ?     ?     ?     ?  ?     
 943  1  1  E   37  HIS  T   37  .  ?        ?     ?     ?     ?  ?     
 944  1  1  E   38  ALA  T   38  .  ?        ?     ?     ?     ?  ?     
 945  1  1  E   39  ALA  T   39  .  ?        ?     ?     ?     ?  ?     
 946  1  1  E   40  VAL  T   40  .  ?        3     ?     ?     ?  ?     
 947  1  1  E   41  PRO  T   41  .  ?        2     ?     ?     ?  ?     
 948  1  1  E   42  PHE  T   42  .  ?        ?     ?     ?     ?  ?     
 949  1  1  E   43  ILE  T   43  .  ?        1     ?     ?     ?  ?     
 950  1  1  E   44  ALA  T   44  .  ?        2     ?     ?     ?  ?     
 951  1  1  E   45  ALA  T   45  .  ?        ?     ?     ?     ?  ?     
 952  1  1  E   46  THR  T   46  .  ?        ?     ?     ?     ?  ?     
 953  1  1  E   47  ALA  T   47  .  ?        1     ?     ?     ?  ?     
 954  1  1  E   48  TYR  T   48  .  ?        2     ?     ?     ?  ?     
 955  1  1  E   49  LEU  T   49  .  ?        ?     ?     ?     ?  ?     
 956  1  1  E   50  ALA  T   50  .  ?        1     ?     ?     ?  ?     
 957  1  1  E   51  MET  T   51  .  ?        ?     ?     ?     ?  ?     
 958  1  1  E   52  THR  T   52  .  ?        4     ?     ?     ?  ?     
 959  1  1  E   53  PHE  T   53  .  ?        2     ?     ?     ?  ?     
 960  1  1  E   54  GLY  T   54  .  ?        1     ?     ?     ?  ?     
 961  1  1  E   55  ILE  T   55  .  ?        ?     ?     ?     ?  ?     
 962  1  1  E   56  GLY  T   56  .  ?        1     ?     ?     ?  ?     
 963  1  1  E   57  THR  T   57  .  ?        3     ?     ?     ?  ?     
 964  1  1  E   58  LEU  T   58  .  ?        1     ?     ?     ?  ?     
 965  1  1  E   59  VAL  T   59  .  ?        ?     ?     ?     ?  ?     
 966  1  1  E   60  ASN  T   60  .  ?        ?     ?     ?     ?  ?     
 967  1  1  E   61  PHE  T   61  .  ?        ?     ?     ?     ?  ?     
 968  1  1  E   62  ASN  T   62  .  ?        ?     ?     ?     ?  ?     
 969  1  1  E   63  GLY  T   63  .  ?        ?     ?     ?     ?  ?     
 970  1  1  E   64  SER  T   64  .  ?        ?     ?     ?     ?  ?     
 971  1  1  E   65  VAL  T   65  .  ?        ?     ?     ?     ?  ?     
 972  1  1  E   66  THR  T   66  .  ?        2     ?     ?     ?  ?     
 973  1  1  E   67  TYR  T   67  .  ?        ?     ?     ?     ?  ?     
 974  1  1  E   68  LEU  T   68  .  ?        1     ?     ?     ?  ?     
 975  1  1  E   69  ALA  T   69  .  ?        ?     ?     ?     ?  ?     
 976  1  1  E   70  ARG  T   70  .  ?        2     ?     ?     ?  ?     
 977  1  1  E   71  TYR  T   71  .  ?        ?     ?     ?     ?  ?     
 978  1  1  E   72  ALA  T   72  .  ?        ?     ?     ?     ?  ?     
 979  1  1  E   73  ASP  T   73  .  ?        2     ?     ?     ?  ?     
 980  1  1  E   74  TRP  T   74  .  ?        1     ?     ?     ?  ?     
 981  1  1  E   75  SER  T   75  .  ?        ?     ?     ?     ?  ?     
 982  1  1  E   76  VAL  T   76  .  ?        3     ?     ?     ?  ?     
 983  1  1  E   77  THR  T   77  .  ?        ?     ?     ?     ?  ?     
 984  1  1  E   78  THR  T   78  .  ?        1     ?     ?     ?  ?     
 985  1  1  E   79  PRO  T   79  .  ?        4     ?     ?     ?  ?     
 986  1  1  E   80  ILE  T   80  .  ?        ?     ?     ?     ?  ?     
 987  1  1  E   81  LEU  T   81  .  ?        ?     ?     ?     ?  ?     
 988  1  1  E   82  LEU  T   82  .  ?        2     ?     ?     ?  ?     
 989  1  1  E   83  ALA  T   83  .  ?        2     ?     ?     ?  ?     
 990  1  1  E   84  SER  T   84  .  ?        ?     ?     ?     ?  ?     
 991  1  1  E   85  LEU  T   85  .  ?        ?     ?     ?     ?  ?     
 992  1  1  E   86  VAL  T   86  .  ?        ?     ?     ?     ?  ?     
 993  1  1  E   87  LEU  T   87  .  ?        ?     ?     ?     ?  ?     
 994  1  1  E   88  LEU  T   88  .  ?        3     ?     ?     ?  ?     
 995  1  1  E   89  ALA  T   89  .  ?        ?     ?     ?     ?  ?     
 996  1  1  E   90  PHE  T   90  .  ?        1     ?     ?     ?  ?     
 997  1  1  E   91  HIS  T   91  .  ?        4     ?     ?     ?  ?     
 998  1  1  E   92  GLU  T   92  .  ?        1     ?     ?     ?  ?     
 999  1  1  E   93  ARG  T   93  .  ?        ?     ?     ?     ?  ?     
1000  1  1  E   94  GLY  T   94  .  ?        ?     ?     ?     ?  ?     
1001  1  1  E   95  ARG  T   95  .  ?        ?     ?     ?     ?  ?     
1002  1  1  E   96  THR  T   96  .  ?        ?     ?     ?     ?  ?     
1003  1  1  E   97  GLY  T   97  .  ?        3     ?     ?     ?  ?     
1004  1  1  E   98  GLU  T   98  .  ?        ?     ?     ?     ?  ?     
1005  1  1  E   99  VAL  T   99  .  ?        ?     ?     ?     ?  ?     
1006  1  1  E  100  GLY  T  100  .  ?        1     ?     ?     ?  ?     
1007  1  1  E  101  GLY  T  101  .  ?        ?     ?     ?     ?  ?     
1008  1  1  E  102  TYR  T  102  .  ?        ?     ?     ?     ?  ?     
1009  1  1  E  103  LEU  T  103  .  ?        4     ?     ?     ?  ?     
1010  1  1  E  104  THR  T  104  .  ?        ?     ?     ?     ?  ?     
1011  1  1  E  105  ALA  T  105  .  ?        ?     ?     ?     ?  ?     
1012  1  1  E  106  ILE  T  106  .  ?        3     ?     ?     ?  ?     
1013  1  1  E  107  ILE  T  107  .  ?        2     ?     ?     ?  ?     
1014  1  1  E  108  VAL  T  108  .  ?        ?     ?     ?     ?  ?     
1015  1  1  E  109  LEU  T  109  .  ?        ?     ?     ?     ?  ?     
1016  1  1  E  110  ASP  T  110  .  ?        1     ?     ?     ?  ?     
1017  1  1  E  111  VAL  T  111  .  ?        2     ?     ?     ?  ?     
1018  1  1  E  112  LEU  T  112  .  ?        ?     ?     ?     ?  ?     
1019  1  1  E  113  MET  T  113  .  ?        8     ?     ?     ?  ?     
1020  1  1  E  114  ILE  T  114  .  ?        ?     ?     ?     ?  ?     
1021  1  1  E  115  VAL  T  115  .  ?        ?     ?     ?     ?  ?     
1022  1  1  E  116  THR  T  116  .  ?        ?     ?     ?     ?  ?     
1023  1  1  E  117  GLY  T  117  .  ?        ?     ?     ?     ?  ?     
1024  1  1  E  118  LEU  T  118  .  ?        ?     ?     ?     ?  ?     
1025  1  1  E  119  ILE  T  119  .  ?        1     ?     ?     ?  ?     
1026  1  1  E  120  SER  T  120  .  ?        ?     ?     ?     ?  ?     
1027  1  1  E  121  SER  T  121  .  ?        ?     ?     ?     ?  ?     
1028  1  1  E  122  LEU  T  122  .  ?        1     ?     ?     ?  ?     
1029  1  1  E  123  ALA  T  123  .  ?        ?     ?     ?     ?  ?     
1030  1  1  E  124  VAL  T  124  .  ?        ?     ?     ?     ?  ?     
1031  1  1  E  125  VAL  T  125  .  ?        ?     ?     ?     ?  ?     
1032  1  1  E  126  PRO  T  126  .  ?        ?     ?     ?     ?  ?     
1033  1  1  E  127  ALA  T  127  .  ?        ?     ?     ?     ?  ?     
1034  1  1  E  128  LEU  T  128  .  ?        ?     ?     ?     ?  ?     
1035  1  1  E  129  LYS  T  129  .  ?        ?     ?     ?     ?  ?     
1036  1  1  E  130  TRP  T  130  .  ?        ?     ?     ?     ?  ?     
1037  1  1  E  131  VAL  T  131  .  ?        ?     ?     ?     ?  ?     
1038  1  1  E  132  TRP  T  132  .  ?        1     ?     ?     ?  ?     
1039  1  1  E  133  TYR  T  133  .  ?        ?     ?     ?     ?  ?     
1040  1  1  E  134  LEU  T  134  .  ?        ?     ?     ?     ?  ?     
1041  1  1  E  135  TRP  T  135  .  ?        ?     ?     ?     ?  ?     
1042  1  1  E  136  SER  T  136  .  ?        ?     ?     ?     ?  ?     
1043  1  1  E  137  CYS  T  137  .  ?        ?     ?     ?     ?  ?     
1044  1  1  E  138  ALA  T  138  .  ?        ?     ?     ?     ?  ?     
1045  1  1  E  139  ALA  T  139  .  ?        ?     ?     ?     ?  ?     
1046  1  1  E  140  PHE  T  140  .  ?        ?     ?     ?     ?  ?     
1047  1  1  E  141  LEU  T  141  .  ?        ?     ?     ?     ?  ?     
1048  1  1  E  142  GLY  T  142  .  ?        ?     ?     ?     ?  ?     
1049  1  1  E  143  VAL  T  143  .  ?        ?     ?     ?     ?  ?     
1050  1  1  E  144  LEU  T  144  .  ?        ?     ?     ?     ?  ?     
1051  1  1  E  145  TYR  T  145  .  ?        ?     ?     ?     ?  ?     
1052  1  1  E  146  LEU  T  146  .  ?        3     ?     ?     ?  ?     
1053  1  1  E  147  LEU  T  147  .  ?        1     ?     ?     ?  ?     
1054  1  1  E  148  TRP  T  148  .  ?        ?     ?     ?     ?  ?     
1055  1  1  E  149  VAL  T  149  .  ?        3     ?     ?     ?  ?     
1056  1  1  E  150  PRO  T  150  .  ?        3     ?     ?     ?  ?     
1057  1  1  E  151  LEU  T  151  .  ?        1     ?     ?     ?  ?     
1058  1  1  E  152  ARG  T  152  .  ?        2     ?     ?     ?  ?     
1059  1  1  E  153  ALA  T  153  .  ?        ?     ?     ?     ?  ?     
1060  1  1  E  154  MET  T  154  .  ?        ?     ?     ?     ?  ?     
1061  1  1  E  155  ALA  T  155  .  ?        1     ?     ?     ?  ?     
1062  1  1  E  156  VAL  T  156  .  ?        ?     ?     ?     ?  ?     
1063  1  1  E  157  GLU  T  157  .  ?        ?     ?     ?     ?  ?     
1064  1  1  E  158  ARG  T  158  .  ?        1     ?     ?     ?  ?     
1065  1  1  E  159  GLY  T  159  .  ?        ?     ?     ?     ?  ?     
1066  1  1  E  160  GLU  T  160  .  ?        ?     ?     ?     ?  ?     
1067  1  1  E  161  ALA  T  161  .  ?        ?     ?     ?     ?  ?     
1068  1  1  E  162  LEU  T  162  .  ?        5     ?     ?     ?  ?     
1069  1  1  E  163  GLY  T  163  .  ?        ?     ?     ?     ?  ?     
1070  1  1  E  164  THR  T  164  .  ?        ?     ?     ?     ?  ?     
1071  1  1  E  165  ALA  T  165  .  ?        ?     ?     ?     ?  ?     
1072  1  1  E  166  TYR  T  166  .  ?        1     ?     ?     ?  ?     
1073  1  1  E  167  GLN  T  167  .  ?        2     ?     ?     ?  ?     
1074  1  1  E  168  LYS  T  168  .  ?        ?     ?     ?     ?  ?     
1075  1  1  E  169  ASN  T  169  .  ?        ?     ?     ?     ?  ?     
1076  1  1  E  170  VAL  T  170  .  ?        ?     ?     ?     ?  ?     
1077  1  1  E  171  ALA  T  171  .  ?        ?     ?     ?     ?  ?     
1078  1  1  E  172  PHE  T  172  .  ?        2     ?     ?     ?  ?     
1079  1  1  E  173  LEU  T  173  .  ?        ?     ?     ?     ?  ?     
1080  1  1  E  174  THR  T  174  .  ?        ?     ?     ?     ?  ?     
1081  1  1  E  175  VAL  T  175  .  ?        ?     ?     ?     ?  ?     
1082  1  1  E  176  ILE  T  176  .  ?        4     ?     ?     ?  ?     
1083  1  1  E  177  TRP  T  177  .  ?        ?     ?     ?     ?  ?     
1084  1  1  E  178  PHE  T  178  .  ?        1     ?     ?     ?  ?     
1085  1  1  E  179  LEU  T  179  .  ?        ?     ?     ?     ?  ?     
1086  1  1  E  180  TYR  T  180  .  ?        2     ?     ?     ?  ?     
1087  1  1  E  181  PRO  T  181  .  ?        2     ?     ?     ?  ?     
1088  1  1  E  182  ILE  T  182  .  ?        ?     ?     ?     ?  ?     
1089  1  1  E  183  VAL  T  183  .  ?        3     ?     ?     ?  ?     
1090  1  1  E  184  PHE  T  184  .  ?        ?     ?     ?     ?  ?     
1091  1  1  E  185  LEU  T  185  .  ?        ?     ?     ?     ?  ?     
1092  1  1  E  186  ILE  T  186  .  ?        ?     ?     ?     ?  ?     
1093  1  1  E  187  GLY  T  187  .  ?        ?     ?     ?     ?  ?     
1094  1  1  E  188  PRO  T  188  .  ?        ?     ?     ?     ?  ?     
1095  1  1  E  189  GLU  T  189  .  ?        ?     ?     ?     ?  ?     
1096  1  1  E  190  GLY  T  190  .  ?        ?     ?     ?     ?  ?     
1097  1  1  E  191  LEU  T  191  .  ?        ?     ?     ?     ?  ?     
1098  1  1  E  192  LYS  T  192  .  ?        ?     ?     ?     ?  ?     
1099  1  1  E  193  ILE  T  193  .  ?        ?     ?     ?     ?  ?     
1100  1  1  E  194  ILE  T  194  .  ?        ?     ?     ?     ?  ?     
1101  1  1  E  195  SER  T  195  .  ?        ?     ?     ?     ?  ?     
1102  1  1  E  196  ASP  T  196  .  ?        2     ?     ?     ?  ?     
1103  1  1  E  197  PRO  T  197  .  ?        2     ?     ?     ?  ?     
1104  1  1  E  198  THR  T  198  .  ?        ?     ?     ?     ?  ?     
1105  1  1  E  199  SER  T  199  .  ?        ?     ?     ?     ?  ?     
1106  1  1  E  200  VAL  T  200  .  ?        ?     ?     ?     ?  ?     
1107  1  1  E  201  TRP  T  201  .  ?        ?     ?     ?     ?  ?     
1108  1  1  E  202  ALA  T  202  .  ?        ?     ?     ?     ?  ?     
1109  1  1  E  203  ILE  T  203  .  ?        2     ?     ?     ?  ?     
1110  1  1  E  204  LEU  T  204  .  ?        4     ?     ?     ?  ?     
1111  1  1  E  205  ILE  T  205  .  ?        ?     ?     ?     ?  ?     
1112  1  1  E  206  MET  T  206  .  ?        5     ?     ?     ?  ?     
1113  1  1  E  207  ASP  T  207  .  ?        1     ?     ?     ?  ?     
1114  1  1  E  208  VAL  T  208  .  ?        1     ?     ?     ?  ?     
1115  1  1  E  209  LEU  T  209  .  ?        3     ?     ?     ?  ?     
1116  1  1  E  210  ALA  T  210  .  ?        1     ?     ?     ?  ?     
1117  1  1  E  211  LYR  T  211  .  ?       19     2     1     6  Y     
1118  1  1  E  212  VAL  T  212  .  ?        2     ?     ?     ?  ?     
1119  1  1  E  213  VAL  T  213  .  ?        ?     ?     ?     ?  ?     
1120  1  1  E  214  TYR  T  214  .  ?        ?     ?     ?     ?  ?     
1121  1  1  E  215  ALA  T  215  .  ?        ?     ?     ?     ?  ?     
1122  1  1  E  216  PHE  T  216  .  ?        ?     ?     ?     ?  ?     
1123  1  1  E  217  TYR  T  217  .  ?        ?     ?     ?     ?  ?     
1124  1  1  E  218  ALA  T  218  .  ?        ?     ?     ?     ?  ?     
1125  1  1  E  219  ALA  T  219  .  ?        ?     ?     ?     ?  ?     
1126  1  1  E  220  ALA  T  220  .  ?        ?     ?     ?     ?  ?     
1127  1  1  E  221  ASN  T  221  .  ?        ?     ?     ?     ?  ?     
1128  1  1  E  222  LEU  T  222  .  ?        ?     ?     ?     ?  ?     
1129  1  1  E  223  GLU  T  223  .  ?        ?     ?     ?     ?  ?     
1130  1  1  E  224  THR  T  224  .  ?        ?     ?     ?     ?  ?     
1131  1  1  E  225  ALA  T  225  .  ?        ?     ?     ?     ?  ?     
1132  1  1  E  226  LEU  T  226  .  ?        ?     ?     ?     ?  ?     
1133  1  1  E  227  ARG  T  227  .  ?        ?     ?     ?     ?  ?     
1134  1  1  E  228  HIS  T  228  .  ?        ?     ?     ?     ?  ?     
1135  1  1  F    2  ASP  Y    2  .  ?        ?     ?     ?     ?  ?     
1136  1  1  F    3  TRP  Y    3  .  ?        ?     ?     ?     ?  ?     
1137  1  1  F    4  MET  Y    4  .  ?        ?     ?     ?     ?  ?     
1138  1  1  F    5  ALA  Y    5  .  ?        ?     ?     ?     ?  ?     
1139  1  1  F    6  PHE  Y    6  .  ?        2     ?     ?     ?  ?     
1140  1  1  F    7  LEU  Y    7  .  ?        2     ?     ?     ?  ?     
1141  1  1  F    8  ILE  Y    8  .  ?        ?     ?     ?     ?  ?     
1142  1  1  F    9  GLY  Y    9  .  ?        ?     ?     ?     ?  ?     
1143  1  1  F   10  PHE  Y   10  .  ?        ?     ?     ?     ?  ?     
1144  1  1  F   11  THR  Y   11  .  ?        ?     ?     ?     ?  ?     
1145  1  1  F   12  ILE  Y   12  .  ?        ?     ?     ?     ?  ?     
1146  1  1  F   13  MET  Y   13  .  ?        ?     ?     ?     ?  ?     
1147  1  1  F   14  SER  Y   14  .  ?        ?     ?     ?     ?  ?     
1148  1  1  F   15  LEU  Y   15  .  ?        ?     ?     ?     ?  ?     
1149  1  1  F   16  ALA  Y   16  .  ?        1     ?     ?     ?  ?     
1150  1  1  F   17  SER  Y   17  .  ?        ?     ?     ?     ?  ?     
1151  1  1  F   18  LEU  Y   18  .  ?        ?     ?     ?     ?  ?     
1152  1  1  F   19  ALA  Y   19  .  ?        ?     ?     ?     ?  ?     
1153  1  1  F   20  ILE  Y   20  .  ?        ?     ?     ?     ?  ?     
1154  1  1  F   21  TYR  Y   21  .  ?        ?     ?     ?     ?  ?     
1155  1  1  F   22  ALA  Y   22  .  ?        ?     ?     ?     ?  ?     
1156  1  1  F   23  LYS  Y   23  .  ?        ?     ?     ?     ?  ?     
1157  1  1  F   24  GLY  Y   24  .  ?        ?     ?     ?     ?  ?     
1158  1  1  F   25  SER  Y   25  .  ?        ?     ?     ?     ?  ?     
1159  1  1  F   26  LYS  Y   26  .  ?        ?     ?     ?     ?  ?     
1160  1  1  F   27  THR  Y   27  .  ?        ?     ?     ?     ?  ?     
1161  1  1  F   28  SER  Y   28  .  ?        6     ?     ?     ?  ?     
1162  1  1  F   29  PRO  Y   29  .  ?        7     ?     ?     ?  ?     
1163  1  1  F   30  ALA  Y   30  .  ?        ?     ?     ?     ?  ?     
1164  1  1  F   31  LEU  Y   31  .  ?        2     ?     ?     ?  ?     
1165  1  1  F   32  HIS  Y   32  .  ?        ?     ?     ?     ?  ?     
1166  1  1  F   33  HIS  Y   33  .  ?        1     ?     ?     ?  ?     
1167  1  1  F   34  THR  Y   34  .  ?        ?     ?     ?     ?  ?     
1168  1  1  F   35  LEU  Y   35  .  ?        ?     ?     ?     ?  ?     
1169  1  1  F   36  LEU  Y   36  .  ?        ?     ?     ?     ?  ?     
1170  1  1  F   37  HIS  Y   37  .  ?        ?     ?     ?     ?  ?     
1171  1  1  F   38  ALA  Y   38  .  ?        ?     ?     ?     ?  ?     
1172  1  1  F   39  ALA  Y   39  .  ?        ?     ?     ?     ?  ?     
1173  1  1  F   40  VAL  Y   40  .  ?        4     ?     ?     ?  ?     
1174  1  1  F   41  PRO  Y   41  .  ?        1     ?     ?     ?  ?     
1175  1  1  F   42  PHE  Y   42  .  ?        ?     ?     ?     ?  ?     
1176  1  1  F   43  ILE  Y   43  .  ?        1     ?     ?     ?  ?     
1177  1  1  F   44  ALA  Y   44  .  ?        ?     ?     ?     ?  ?     
1178  1  1  F   45  ALA  Y   45  .  ?        ?     ?     ?     ?  ?     
1179  1  1  F   46  THR  Y   46  .  ?        ?     ?     ?     ?  ?     
1180  1  1  F   47  ALA  Y   47  .  ?        1     ?     ?     ?  ?     
1181  1  1  F   48  TYR  Y   48  .  ?        2     ?     ?     ?  ?     
1182  1  1  F   49  LEU  Y   49  .  ?        ?     ?     ?     ?  ?     
1183  1  1  F   50  ALA  Y   50  .  ?        2     ?     ?     ?  ?     
1184  1  1  F   51  MET  Y   51  .  ?        ?     ?     ?     ?  ?     
1185  1  1  F   52  THR  Y   52  .  ?        4     ?     ?     ?  ?     
1186  1  1  F   53  PHE  Y   53  .  ?        ?     ?     ?     ?  ?     
1187  1  1  F   54  GLY  Y   54  .  ?        ?     ?     ?     ?  ?     
1188  1  1  F   55  ILE  Y   55  .  ?        ?     ?     ?     ?  ?     
1189  1  1  F   56  GLY  Y   56  .  ?        1     ?     ?     ?  ?     
1190  1  1  F   57  THR  Y   57  .  ?        ?     ?     ?     ?  ?     
1191  1  1  F   58  LEU  Y   58  .  ?        ?     ?     ?     ?  ?     
1192  1  1  F   59  VAL  Y   59  .  ?        ?     ?     ?     ?  ?     
1193  1  1  F   60  ASN  Y   60  .  ?        1     ?     ?     ?  ?     
1194  1  1  F   63  GLY  Y   63  .  ?        ?     ?     ?     ?  ?     
1195  1  1  F   64  SER  Y   64  .  ?        1     ?     ?     ?  ?     
1196  1  1  F   65  VAL  Y   65  .  ?        ?     ?     ?     ?  ?     
1197  1  1  F   66  THR  Y   66  .  ?        1     ?     ?     ?  ?     
1198  1  1  F   67  TYR  Y   67  .  ?        ?     ?     ?     ?  ?     
1199  1  1  F   68  LEU  Y   68  .  ?        1     ?     ?     ?  ?     
1200  1  1  F   69  ALA  Y   69  .  ?        ?     ?     ?     ?  ?     
1201  1  1  F   70  ARG  Y   70  .  ?       10     ?     ?     ?  ?     
1202  1  1  F   71  TYR  Y   71  .  ?        ?     ?     ?     ?  ?     
1203  1  1  F   72  ALA  Y   72  .  ?        ?     ?     ?     ?  ?     
1204  1  1  F   73  ASP  Y   73  .  ?        2     ?     ?     ?  ?     
1205  1  1  F   74  TRP  Y   74  .  ?        2     ?     ?     ?  ?     
1206  1  1  F   75  SER  Y   75  .  ?        ?     ?     ?     ?  ?     
1207  1  1  F   76  VAL  Y   76  .  ?        3     ?     ?     ?  ?     
1208  1  1  F   77  THR  Y   77  .  ?        ?     ?     ?     ?  ?     
1209  1  1  F   78  THR  Y   78  .  ?        3     ?     ?     ?  ?     
1210  1  1  F   79  PRO  Y   79  .  ?        3     ?     ?     ?  ?     
1211  1  1  F   80  ILE  Y   80  .  ?        ?     ?     ?     ?  ?     
1212  1  1  F   81  LEU  Y   81  .  ?        ?     ?     ?     ?  ?     
1213  1  1  F   82  LEU  Y   82  .  ?        2     ?     ?     ?  ?     
1214  1  1  F   83  ALA  Y   83  .  ?        2     ?     ?     ?  ?     
1215  1  1  F   84  SER  Y   84  .  ?        ?     ?     ?     ?  ?     
1216  1  1  F   85  LEU  Y   85  .  ?        ?     ?     ?     ?  ?     
1217  1  1  F   86  VAL  Y   86  .  ?        ?     ?     ?     ?  ?     
1218  1  1  F   87  LEU  Y   87  .  ?        2     ?     ?     ?  ?     
1219  1  1  F   88  LEU  Y   88  .  ?        1     ?     ?     ?  ?     
1220  1  1  F   89  ALA  Y   89  .  ?        ?     ?     ?     ?  ?     
1221  1  1  F   90  PHE  Y   90  .  ?        1     ?     ?     ?  ?     
1222  1  1  F   91  HIS  Y   91  .  ?        8     ?     ?     ?  ?     
1223  1  1  F   92  GLU  Y   92  .  ?        2     ?     ?     ?  ?     
1224  1  1  F   93  ARG  Y   93  .  ?        ?     ?     ?     ?  ?     
1225  1  1  F   94  GLY  Y   94  .  ?        ?     ?     ?     ?  ?     
1226  1  1  F   95  ARG  Y   95  .  ?        ?     ?     ?     ?  ?     
1227  1  1  F   96  THR  Y   96  .  ?        ?     ?     ?     ?  ?     
1228  1  1  F   97  GLY  Y   97  .  ?        ?     ?     ?     ?  ?     
1229  1  1  F   98  GLU  Y   98  .  ?        ?     ?     ?     ?  ?     
1230  1  1  F   99  VAL  Y   99  .  ?        ?     ?     ?     ?  ?     
1231  1  1  F  100  GLY  Y  100  .  ?        1     ?     ?     ?  ?     
1232  1  1  F  101  GLY  Y  101  .  ?        ?     ?     ?     ?  ?     
1233  1  1  F  102  TYR  Y  102  .  ?        ?     ?     ?     ?  ?     
1234  1  1  F  103  LEU  Y  103  .  ?        2     ?     ?     ?  ?     
1235  1  1  F  104  THR  Y  104  .  ?        ?     ?     ?     ?  ?     
1236  1  1  F  105  ALA  Y  105  .  ?        ?     ?     ?     ?  ?     
1237  1  1  F  106  ILE  Y  106  .  ?        1     ?     ?     ?  ?     
1238  1  1  F  107  ILE  Y  107  .  ?        ?     ?     ?     ?  ?     
1239  1  1  F  108  VAL  Y  108  .  ?        ?     ?     ?     ?  ?     
1240  1  1  F  109  LEU  Y  109  .  ?        ?     ?     ?     ?  ?     
1241  1  1  F  110  ASP  Y  110  .  ?        1     ?     ?     ?  ?     
1242  1  1  F  111  VAL  Y  111  .  ?        1     ?     ?     ?  ?     
1243  1  1  F  112  LEU  Y  112  .  ?        ?     ?     ?     ?  ?     
1244  1  1  F  113  MET  Y  113  .  ?        1     ?     ?     ?  ?     
1245  1  1  F  114  ILE  Y  114  .  ?        ?     ?     ?     ?  ?     
1246  1  1  F  115  VAL  Y  115  .  ?        1     ?     ?     ?  ?     
1247  1  1  F  116  THR  Y  116  .  ?        ?     ?     ?     ?  ?     
1248  1  1  F  117  GLY  Y  117  .  ?        ?     ?     ?     ?  ?     
1249  1  1  F  118  LEU  Y  118  .  ?        ?     ?     ?     ?  ?     
1250  1  1  F  119  ILE  Y  119  .  ?        ?     ?     ?     ?  ?     
1251  1  1  F  120  SER  Y  120  .  ?        2     ?     ?     ?  ?     
1252  1  1  F  121  SER  Y  121  .  ?        ?     ?     ?     ?  ?     
1253  1  1  F  122  LEU  Y  122  .  ?        1     ?     ?     ?  ?     
1254  1  1  F  123  ALA  Y  123  .  ?        ?     ?     ?     ?  ?     
1255  1  1  F  124  VAL  Y  124  .  ?        ?     ?     ?     ?  ?     
1256  1  1  F  125  VAL  Y  125  .  ?        ?     ?     ?     ?  ?     
1257  1  1  F  126  PRO  Y  126  .  ?        ?     ?     ?     ?  ?     
1258  1  1  F  127  ALA  Y  127  .  ?        ?     ?     ?     ?  ?     
1259  1  1  F  128  LEU  Y  128  .  ?        2     ?     ?     ?  ?     
1260  1  1  F  129  LYS  Y  129  .  ?        4     ?     ?     ?  ?     
1261  1  1  F  130  TRP  Y  130  .  ?        ?     ?     ?     ?  ?     
1262  1  1  F  131  VAL  Y  131  .  ?        ?     ?     ?     ?  ?     
1263  1  1  F  132  TRP  Y  132  .  ?        ?     ?     ?     ?  ?     
1264  1  1  F  133  TYR  Y  133  .  ?        ?     ?     ?     ?  ?     
1265  1  1  F  134  LEU  Y  134  .  ?        ?     ?     ?     ?  ?     
1266  1  1  F  135  TRP  Y  135  .  ?        ?     ?     ?     ?  ?     
1267  1  1  F  136  SER  Y  136  .  ?        ?     ?     ?     ?  ?     
1268  1  1  F  137  CYS  Y  137  .  ?        ?     ?     ?     ?  ?     
1269  1  1  F  138  ALA  Y  138  .  ?        ?     ?     ?     ?  ?     
1270  1  1  F  139  ALA  Y  139  .  ?        ?     ?     ?     ?  ?     
1271  1  1  F  140  PHE  Y  140  .  ?        ?     ?     ?     ?  ?     
1272  1  1  F  141  LEU  Y  141  .  ?        2     ?     ?     ?  ?     
1273  1  1  F  142  GLY  Y  142  .  ?        ?     ?     ?     ?  ?     
1274  1  1  F  143  VAL  Y  143  .  ?        ?     ?     ?     ?  ?     
1275  1  1  F  144  LEU  Y  144  .  ?        ?     ?     ?     ?  ?     
1276  1  1  F  145  TYR  Y  145  .  ?        ?     ?     ?     ?  ?     
1277  1  1  F  146  LEU  Y  146  .  ?        1     ?     ?     ?  ?     
1278  1  1  F  147  LEU  Y  147  .  ?        3     ?     ?     ?  ?     
1279  1  1  F  148  TRP  Y  148  .  ?        ?     ?     ?     ?  ?     
1280  1  1  F  149  VAL  Y  149  .  ?        4     ?     ?     ?  ?     
1281  1  1  F  150  PRO  Y  150  .  ?        4     ?     ?     ?  ?     
1282  1  1  F  151  LEU  Y  151  .  ?        1     ?     ?     ?  ?     
1283  1  1  F  152  ARG  Y  152  .  ?        ?     ?     ?     ?  ?     
1284  1  1  F  153  ALA  Y  153  .  ?        ?     ?     ?     ?  ?     
1285  1  1  F  154  MET  Y  154  .  ?        ?     ?     ?     ?  ?     
1286  1  1  F  155  ALA  Y  155  .  ?        1     ?     ?     ?  ?     
1287  1  1  F  156  VAL  Y  156  .  ?        ?     ?     ?     ?  ?     
1288  1  1  F  157  GLU  Y  157  .  ?        ?     ?     ?     ?  ?     
1289  1  1  F  158  ARG  Y  158  .  ?        1     ?     ?     ?  ?     
1290  1  1  F  159  GLY  Y  159  .  ?        ?     ?     ?     ?  ?     
1291  1  1  F  160  GLU  Y  160  .  ?        ?     ?     ?     ?  ?     
1292  1  1  F  161  ALA  Y  161  .  ?        ?     ?     ?     ?  ?     
1293  1  1  F  162  LEU  Y  162  .  ?        9     ?     ?     ?  ?     
1294  1  1  F  163  GLY  Y  163  .  ?        ?     ?     ?     ?  ?     
1295  1  1  F  164  THR  Y  164  .  ?        ?     ?     ?     ?  ?     
1296  1  1  F  165  ALA  Y  165  .  ?        ?     ?     ?     ?  ?     
1297  1  1  F  166  TYR  Y  166  .  ?        1     ?     ?     ?  ?     
1298  1  1  F  167  GLN  Y  167  .  ?        ?     ?     ?     ?  ?     
1299  1  1  F  168  LYS  Y  168  .  ?        ?     ?     ?     ?  ?     
1300  1  1  F  169  ASN  Y  169  .  ?        ?     ?     ?     ?  ?     
1301  1  1  F  170  VAL  Y  170  .  ?        ?     ?     ?     ?  ?     
1302  1  1  F  171  ALA  Y  171  .  ?        ?     ?     ?     ?  ?     
1303  1  1  F  172  PHE  Y  172  .  ?        2     ?     ?     ?  ?     
1304  1  1  F  173  LEU  Y  173  .  ?        ?     ?     ?     ?  ?     
1305  1  1  F  174  THR  Y  174  .  ?        ?     ?     ?     ?  ?     
1306  1  1  F  175  VAL  Y  175  .  ?        ?     ?     ?     ?  ?     
1307  1  1  F  176  ILE  Y  176  .  ?        ?     ?     ?     ?  ?     
1308  1  1  F  177  TRP  Y  177  .  ?        ?     ?     ?     ?  ?     
1309  1  1  F  178  PHE  Y  178  .  ?        2     ?     ?     ?  ?     
1310  1  1  F  179  LEU  Y  179  .  ?        ?     ?     ?     ?  ?     
1311  1  1  F  180  TYR  Y  180  .  ?        1     ?     ?     ?  ?     
1312  1  1  F  181  PRO  Y  181  .  ?        4     ?     ?     ?  ?     
1313  1  1  F  182  ILE  Y  182  .  ?        ?     ?     ?     ?  ?     
1314  1  1  F  183  VAL  Y  183  .  ?        5     ?     ?     ?  ?     
1315  1  1  F  184  PHE  Y  184  .  ?        ?     ?     ?     ?  ?     
1316  1  1  F  185  LEU  Y  185  .  ?        ?     ?     ?     ?  ?     
1317  1  1  F  186  ILE  Y  186  .  ?        ?     ?     ?     ?  ?     
1318  1  1  F  187  GLY  Y  187  .  ?        ?     ?     ?     ?  ?     
1319  1  1  F  188  PRO  Y  188  .  ?        ?     ?     ?     ?  ?     
1320  1  1  F  189  GLU  Y  189  .  ?        2     ?     ?     ?  ?     
1321  1  1  F  190  GLY  Y  190  .  ?        ?     ?     ?     ?  ?     
1322  1  1  F  191  LEU  Y  191  .  ?        ?     ?     ?     ?  ?     
1323  1  1  F  192  LYS  Y  192  .  ?        ?     ?     ?     ?  ?     
1324  1  1  F  193  ILE  Y  193  .  ?        ?     ?     ?     ?  ?     
1325  1  1  F  194  ILE  Y  194  .  ?        ?     ?     ?     ?  ?     
1326  1  1  F  195  SER  Y  195  .  ?        1     ?     ?     ?  ?     
1327  1  1  F  196  ASP  Y  196  .  ?        2     ?     ?     ?  ?     
1328  1  1  F  197  PRO  Y  197  .  ?        3     ?     ?     ?  ?     
1329  1  1  F  198  THR  Y  198  .  ?        ?     ?     ?     ?  ?     
1330  1  1  F  199  SER  Y  199  .  ?        ?     ?     ?     ?  ?     
1331  1  1  F  200  VAL  Y  200  .  ?        ?     ?     ?     ?  ?     
1332  1  1  F  201  TRP  Y  201  .  ?        ?     ?     ?     ?  ?     
1333  1  1  F  202  ALA  Y  202  .  ?        ?     ?     ?     ?  ?     
1334  1  1  F  203  ILE  Y  203  .  ?        1     ?     ?     ?  ?     
1335  1  1  F  204  LEU  Y  204  .  ?        2     ?     ?     ?  ?     
1336  1  1  F  205  ILE  Y  205  .  ?        ?     ?     ?     ?  ?     
1337  1  1  F  206  MET  Y  206  .  ?        4     ?     ?     ?  ?     
1338  1  1  F  207  ASP  Y  207  .  ?        1     ?     ?     ?  ?     
1339  1  1  F  208  VAL  Y  208  .  ?        ?     ?     ?     ?  ?     
1340  1  1  F  209  LEU  Y  209  .  ?        ?     ?     ?     ?  ?     
1341  1  1  F  210  ALA  Y  210  .  ?        ?     ?     ?     ?  ?     
1342  1  1  F  211  LYR  Y  211  .  ?       15     2     3     4  Y     
1343  1  1  F  212  VAL  Y  212  .  ?        1     ?     ?     ?  ?     
1344  1  1  F  213  VAL  Y  213  .  ?        ?     ?     ?     ?  ?     
1345  1  1  F  214  TYR  Y  214  .  ?        ?     ?     ?     ?  ?     
1346  1  1  F  215  ALA  Y  215  .  ?        ?     ?     ?     ?  ?     
1347  1  1  F  216  PHE  Y  216  .  ?        ?     ?     ?     ?  ?     
1348  1  1  F  217  TYR  Y  217  .  ?        ?     ?     ?     ?  ?     
1349  1  1  F  218  ALA  Y  218  .  ?        ?     ?     ?     ?  ?     
1350  1  1  F  219  ALA  Y  219  .  ?        ?     ?     ?     ?  ?     
1351  1  1  F  220  ALA  Y  220  .  ?        ?     ?     ?     ?  ?     
1352  1  1  F  221  ASN  Y  221  .  ?        ?     ?     ?     ?  ?     
1353  1  1  F  222  LEU  Y  222  .  ?        ?     ?     ?     ?  ?     
1354  1  1  F  223  GLU  Y  223  .  ?        ?     ?     ?     ?  ?     
1355  1  1  F  224  THR  Y  224  .  ?        ?     ?     ?     ?  ?     
1356  1  1  F  225  ALA  Y  225  .  ?        2     ?     ?     ?  ?     
1357  1  1  F  226  LEU  Y  226  .  ?        ?     ?     ?     ?  ?     
1358  1  1  F  227  ARG  Y  227  .  ?        ?     ?     ?     ?  ?     
1359  1  1  F  228  HIS  Y  228  .  ?        ?     ?     ?     ?  ?     
1360  1  2  G    .  LFA  B  301  .  ?        ?     ?     ?     2  ?     
1361  1  2  H    .  LFA  B  302  .  ?        2     ?     ?     7  ?     
1362  1  2  I    .  LFA  C  401  .  ?        5     ?     ?     9  ?     
1363  1  2  J    .  LFA  A  301  .  ?        ?     ?     ?     4  ?     
1364  1  2  K    .  LFA  A  302  .  ?        1     ?     ?     4  ?     
1365  1  2  L    .  LFA  A  303  .  ?        3     ?     ?     5  ?     
1366  1  2  M    .  LFA  P  301  .  ?        ?     ?     ?     2  ?     
1367  1  2  N    .  LFA  P  302  .  ?        3     ?     ?     6  ?     
1368  1  2  O    .  LFA  T  401  .  ?        6     ?     ?     9  ?     
1369  1  2  P    .  LFA  Y  301  .  ?        ?     ?     ?     4  ?     
1370  1  2  Q    .  LFA  Y  302  .  ?        1     ?     ?     4  ?     
1371  1  2  R    .  LFA  Y  303  .  ?        2     ?     ?     5  ?     
1372  1  3  S    .  HOH  B  401  .  ?        ?     ?     ?     ?  ?     
1373  1  3  S    .  HOH  B  402  .  ?        ?     ?     ?     ?  ?     
1374  1  3  S    .  HOH  B  403  .  ?        ?     ?     ?     ?  ?     
1375  1  3  S    .  HOH  B  404  .  ?        ?     ?     ?     ?  ?     
1376  1  3  S    .  HOH  B  405  .  ?        ?     ?     ?     ?  ?     
1377  1  3  S    .  HOH  B  406  .  ?        ?     ?     ?     ?  ?     
1378  1  3  T    .  HOH  C  501  .  ?        ?     ?     ?     ?  ?     
1379  1  3  T    .  HOH  C  502  .  ?        ?     ?     ?     ?  ?     
1380  1  3  T    .  HOH  C  503  .  ?        ?     ?     ?     ?  ?     
1381  1  3  U    .  HOH  A  401  .  ?        ?     ?     ?     ?  ?     
1382  1  3  U    .  HOH  A  402  .  ?        ?     ?     ?     ?  ?     
1383  1  3  U    .  HOH  A  403  .  ?        ?     ?     ?     ?  ?     
1384  1  3  U    .  HOH  A  404  .  ?        1     ?     ?     ?  ?     
1385  1  3  U    .  HOH  A  405  .  ?        ?     ?     ?     ?  ?     
1386  1  3  U    .  HOH  A  406  .  ?        ?     ?     ?     ?  ?     
1387  1  3  V    .  HOH  P  401  .  ?        1     ?     ?     ?  ?     
1388  1  3  V    .  HOH  P  402  .  ?        ?     ?     ?     ?  ?     
1389  1  3  V    .  HOH  P  403  .  ?        ?     ?     ?     ?  ?     
1390  1  3  V    .  HOH  P  404  .  ?        ?     ?     ?     ?  ?     
1391  1  3  V    .  HOH  P  405  .  ?        ?     ?     ?     ?  ?     
1392  1  3  V    .  HOH  P  406  .  ?        ?     ?     ?     ?  ?     
1393  1  3  W    .  HOH  T  501  .  ?        1     ?     ?     ?  ?     
1394  1  3  W    .  HOH  T  502  .  ?        ?     ?     ?     ?  ?     
1395  1  3  W    .  HOH  T  503  .  ?        ?     ?     ?     ?  ?     
1396  1  3  W    .  HOH  T  504  .  ?        ?     ?     ?     ?  ?     
1397  1  3  W    .  HOH  T  505  .  ?        ?     ?     ?     ?  ?     
1398  1  3  X    .  HOH  Y  401  .  ?        ?     ?     ?     ?  ?     
1399  1  3  X    .  HOH  Y  402  .  ?        ?     ?     ?     ?  ?     
1400  1  3  X    .  HOH  Y  403  .  ?        ?     ?     ?     ?  ?     
1401  1  3  X    .  HOH  Y  404  .  ?        ?     ?     ?     ?  ?     
1402  1  3  X    .  HOH  Y  405  .  ?        ?     ?     ?     ?  ?     
1403  1  3  X    .  HOH  Y  406  .  ?        ?     ?     ?     ?  ?     
1404  1  3  X    .  HOH  Y  407  .  ?        ?     ?     ?     ?  ?     
#
loop_
_pdbx_vrpt_model_instance_geometry.ordinal
_pdbx_vrpt_model_instance_geometry.instance_id
_pdbx_vrpt_model_instance_geometry.rotamer_class
_pdbx_vrpt_model_instance_geometry.phi
_pdbx_vrpt_model_instance_geometry.psi
_pdbx_vrpt_model_instance_geometry.ramachandran_class
_pdbx_vrpt_model_instance_geometry.flippable_sidechain
_pdbx_vrpt_model_instance_geometry.num_H_reduce
_pdbx_vrpt_model_instance_geometry.OWAB
_pdbx_vrpt_model_instance_geometry.num_bonds_RMSZ
_pdbx_vrpt_model_instance_geometry.bonds_RMSZ
_pdbx_vrpt_model_instance_geometry.num_angles_RMSZ
_pdbx_vrpt_model_instance_geometry.angles_RMSZ
_pdbx_vrpt_model_instance_geometry.program_for_bond_angle_geometry
_pdbx_vrpt_model_instance_geometry.average_occupancy
   1     1  t70           ?       ?  ?           ?     3   89.670     8  0.68    11  0.68  molprobity  1.000  
   2     2  p-90      -63.6   -36.5  Favored     ?    10  102.410    16  0.47    23  0.45  molprobity  1.000  
   3     3  ?         -59.5   -42.2  Favored     ?     2   78.780     5  0.90     7  0.83  molprobity  1.000  
   4     4  ?         -60.0   -45.5  Favored     ?     5   74.630     5  0.73     7  0.79  molprobity  1.000  
   5     5  m-85      -65.4   -44.4  Favored     ?     9   69.790    12  0.49    16  0.38  molprobity  1.000  
   6     6  OUTLIER   -65.1   -41.4  Favored     ?    11   66.430     8  0.59    11  0.61  molprobity  1.000  
   7     7  mt        -60.9   -48.6  Favored     ?    11   60.380     8  0.78    11  0.61  molprobity  1.000  
   8     8  ?         -53.4   -52.2  Favored     ?     3   52.320     4  0.89     5  0.94  molprobity  1.000  
   9     9  t80       -55.8   -54.6  Favored     ?     9   54.460    12  0.47    16  0.50  molprobity  1.000  
  10    10  p         -58.1   -50.0  Favored     ?     7   59.700     7  0.62    10  0.61  molprobity  1.000  
  11    11  mt        -57.2   -50.4  Favored     ?    11   63.150     8  0.72    11  0.64  molprobity  1.000  
  12    12  tpp       -68.5   -45.5  Favored     ?     9   55.630     8  0.67    10  0.61  molprobity  1.000  
  13    13  m         -56.9   -56.2  Favored     ?     5   51.850     6  0.83     8  0.69  molprobity  1.000  
  14    14  mt        -59.7   -51.8  Favored     ?    11   61.650     8  0.66    11  0.72  molprobity  1.000  
  15    15  ?         -49.5   -52.4  Favored     ?     5   64.360     5  0.70     7  0.83  molprobity  1.000  
  16    16  OUTLIER   -52.2   -51.8  Favored     ?     5   55.520     6  0.86     8  0.83  molprobity  1.000  
  17    17  mt        -56.6   -49.4  Favored     ?    11   59.630     8  0.70    11  0.73  molprobity  1.000  
  18    18  ?         -62.4   -49.3  Favored     ?     5   53.190     5  0.72     7  0.83  molprobity  1.000  
  19    19  mt        -57.5   -45.7  Favored     ?    11   52.720     8  0.71    11  0.62  molprobity  1.000  
  20    20  t80       -64.9   -55.6  Favored     ?     9   60.690    13  0.51    18  0.45  molprobity  1.000  
  21    21  ?         -55.2   -53.7  Favored     ?     5   50.870     5  0.66     7  0.98  molprobity  1.000  
  22    22  ?         -64.4   -40.3  Favored     ?     2   55.410     5  0.89     7  0.63  molprobity  1.000  
  23    23  ?         -58.8   147.8  Favored     ?     3   61.100     4  0.80     5  1.01  molprobity  1.000  
  24    24  t         -68.0   146.9  Favored     ?     5   62.600     6  0.81     8  0.72  molprobity  1.000  
  25    25  OUTLIER  -116.1    23.9  Favored     ?    13   57.880     9  0.65    11  0.74  molprobity  1.000  
  26    26  m        -121.7   129.7  Favored     ?     7   63.540     7  0.70    10  0.81  molprobity  1.000  
  27    27  ?          57.4  -126.9  OUTLIER     ?     2   79.010     5  0.96     8  0.57  molprobity  1.000  
  28    28  Cg_endo   -67.5   -39.4  Favored     ?     7   78.890     8  0.36    11  0.66  molprobity  1.000  
  29    29  ?         -54.5   -41.1  Favored     ?     5   58.710     5  0.77     7  0.72  molprobity  1.000  
  30    30  OUTLIER   -49.6   -61.2  Favored     ?    11   49.320     8  0.63    11  0.54  molprobity  1.000  
  31    31  p-80      -61.0   -30.1  Favored     ?     7   64.970    11  0.57    15  0.81  molprobity  1.000  
  32    32  m-70      -67.9   -43.6  Favored     ?     7   57.680    11  0.53    15  0.63  molprobity  1.000  
  33    33  m         -58.5   -47.9  Favored     ?     7   48.210     7  0.68    10  0.75  molprobity  1.000  
  34    34  mt        -61.4   -49.2  Favored     ?    11   45.760     8  0.69    11  0.61  molprobity  1.000  
  35    35  mt        -63.6   -46.5  Favored     ?    11   52.650     8  0.66    11  0.68  molprobity  1.000  
  36    36  m-70      -66.1   -34.7  Favored     ?     7   60.120    11  0.60    15  0.58  molprobity  1.000  
  37    37  ?         -74.1   -31.9  Favored     ?     5   51.610     5  0.77     7  0.82  molprobity  1.000  
  38    38  ?         -68.2   -45.8  Favored     ?     5   46.760     5  0.76     7  0.80  molprobity  1.000  
  39    39  t         -48.5   -59.3  Favored     ?     9   54.410     7  0.75    11  0.50  molprobity  1.000  
  40    40  Cg_endo   -57.9   -35.1  Favored     ?     7   47.320     8  0.38    11  0.61  molprobity  1.000  
  41    41  t80       -63.5   -37.1  Favored     ?     9   50.760    12  0.56    16  0.47  molprobity  1.000  
  42    42  mt        -65.5   -57.8  Favored     ?    11   42.570     8  0.79    11  0.78  molprobity  1.000  
  43    43  ?         -49.5   -47.0  Favored     ?     5   48.280     5  0.68     7  0.87  molprobity  1.000  
  44    44  ?         -52.8   -59.6  Favored     ?     5   51.750     5  0.75     7  0.82  molprobity  1.000  
  45    45  m         -51.4   -45.4  Favored     ?     7   52.340     7  0.66    10  0.69  molprobity  1.000  
  46    46  ?         -56.5   -55.2  Favored     ?     5   58.400     5  0.67     7  0.82  molprobity  1.000  
  47    47  m-85      -60.6   -39.2  Favored     ?     9   52.230    13  0.51    18  0.47  molprobity  1.000  
  48    48  tp        -60.9   -45.3  Favored     ?    11   53.260     8  0.58    11  0.65  molprobity  1.000  
  49    49  ?         -56.9   -44.1  Favored     ?     5   53.720     5  0.77     7  0.83  molprobity  1.000  
  50    50  mtm       -72.0   -33.8  Favored     ?     9   61.290     8  0.62    10  0.62  molprobity  1.000  
  51    51  OUTLIER   -60.5   -38.6  Favored     ?     7   55.450     7  0.69    10  0.85  molprobity  1.000  
  52    52  m-85      -95.1    11.2  Favored     ?     9   80.090    12  0.55    16  0.45  molprobity  1.000  
  53    53  ?          51.3    37.8  Favored     ?     3   79.510     4  0.87     5  0.88  molprobity  1.000  
  54    54  mt        -62.1   -56.2  Favored     ?    11   65.990     8  0.76    11  0.56  molprobity  1.000  
  55    55  ?         -92.1     0.7  Favored     ?     3   63.960     4  0.81     5  1.09  molprobity  1.000  
  56    56  p         -80.7   120.2  Favored     ?     7   71.530     7  0.67    10  0.66  molprobity  1.000  
  57    57  mt       -100.1   129.7  Favored     ?    11   67.230     8  0.67    11  0.70  molprobity  1.000  
  58    58  ?        -107.9   117.6  Favored     ?     2   71.650     5  0.99     7  0.78  molprobity  1.000  
  59    59  ?        -113.9   143.0  Favored     ?     2   75.920     5  0.80     7  0.75  molprobity  1.000  
  60    60  m-85      -56.4   158.6  Favored     ?     9   92.980    12  0.52    16  0.55  molprobity  1.000  
  61    61  ?          63.0    40.9  Favored     ?     2  107.320     5  0.83     7  0.74  molprobity  1.000  
  62    62  ?          71.0    45.9  Favored     ?     3  114.590     4  0.94     5  0.98  molprobity  1.000  
  63    63  ?        -120.1   105.5  Favored     ?     2   87.060     5  0.84     7  0.85  molprobity  1.000  
  64    64  ?        -113.0   133.4  Favored     ?     2   65.700     5  1.00     7  0.76  molprobity  1.000  
  65    65  m        -126.0   117.0  Favored     ?     7   57.160     7  0.64    10  0.69  molprobity  1.000  
  66    66  m-85      -92.6    95.5  Favored     ?     9   55.210    13  0.51    18  0.45  molprobity  1.000  
  67    67  mt        -56.5   -42.8  Favored     ?    11   46.920     8  0.70    11  0.65  molprobity  1.000  
  68    68  ?         -56.1   -39.3  Favored     ?     5   48.470     5  0.72     7  0.72  molprobity  1.000  
  69    69  OUTLIER   -57.5   -51.6  Favored     ?    13   49.680    11  0.55    14  0.79  molprobity  1.000  
  70    70  m-85      -69.0   -39.5  Favored     ?     9   45.360    13  0.53    18  0.52  molprobity  1.000  
  71    71  ?         -56.6   -46.5  Favored     ?     5   39.130     5  0.65     7  0.82  molprobity  1.000  
  72    72  t0        -54.5   -58.4  Favored     ?     4   56.630     8  0.63    11  0.75  molprobity  1.000  
  73    73  m0        -56.8   -39.1  Favored     ?    10   57.230    16  0.48    23  0.45  molprobity  1.000  
  74    74  p         -64.0   -24.7  Favored     ?     5   50.570     6  0.83     8  0.68  molprobity  1.000  
  75    75  t        -105.1   -48.8  Favored     ?     9   50.060     7  0.79    10  0.72  molprobity  1.000  
  76    76  p         -61.4   -55.9  Favored     ?     7   45.020     7  0.67    10  0.63  molprobity  1.000  
  77    77  p         -51.0   -50.6  Favored     ?     7   43.600     7  0.63    11  0.51  molprobity  1.000  
  78    78  Cg_exo    -57.0   -41.7  Favored     ?     7   47.890     8  0.29    11  0.55  molprobity  1.000  
  79    79  mt        -62.1   -44.3  Favored     ?    11   46.940     8  0.71    11  0.59  molprobity  1.000  
  80    80  mt        -63.0   -43.8  Favored     ?    11   42.250     8  0.62    11  0.68  molprobity  1.000  
  81    81  mp        -64.2   -41.7  Favored     ?    11   41.570     8  0.63    11  0.61  molprobity  1.000  
  82    82  ?         -55.3   -51.2  Favored     ?     5   47.620     5  0.71     7  0.89  molprobity  1.000  
  83    83  t         -54.5   -46.0  Favored     ?     5   57.250     6  0.76     8  0.71  molprobity  1.000  
  84    84  mt        -62.2   -47.4  Favored     ?    11   51.780     8  0.65    11  0.58  molprobity  1.000  
  85    85  t         -55.1   -48.2  Favored     ?     9   51.140     7  0.75    10  0.72  molprobity  1.000  
  86    86  OUTLIER   -58.8   -41.1  Favored     ?    11   54.450     8  0.59    11  0.57  molprobity  1.000  
  87    87  OUTLIER   -59.9   -47.5  Favored     ?    11   52.390     8  0.62    11  0.73  molprobity  1.000  
  88    88  ?         -57.0   -42.1  Favored     ?     5   49.280     5  0.77     7  0.86  molprobity  1.000  
  89    89  m-85      -76.9    -4.5  Favored     ?     9   49.810    12  0.57    16  0.47  molprobity  1.000  
  90    90  m80        61.2    35.4  Favored     1     7   50.960    11  0.51    15  0.62  molprobity  1.000  
  91    91  mm-40      68.5    23.3  Favored     ?     6   58.640     9  0.62    12  0.57  molprobity  1.000  
  92    92  OUTLIER  -149.5   134.1  Favored     ?    13   62.120    11  0.60    14  0.67  molprobity  1.000  
  93    93  ?        -156.0   153.7  Favored     ?     3   40.110     4  0.79     5  0.93  molprobity  1.000  
  94    94  mtt180    -75.3   160.9  Favored     ?    13   53.050    11  0.56    14  0.77  molprobity  1.000  
  95    95  m         -50.1   123.3  Favored     ?     7   47.260     7  0.74    10  0.65  molprobity  1.000  
  96    96  ?          88.2   -14.4  Favored     ?     3   51.650     4  0.85     5  0.96  molprobity  1.000  
  97    97  mt-10     -59.1   -62.8  Allowed     ?     6   61.110     9  0.65    12  0.61  molprobity  1.000  
  98    98  OUTLIER   -60.7   -39.2  Favored     ?     9   64.500     7  0.81    10  0.83  molprobity  1.000  
  99    99  ?         -56.6   -45.3  Favored     ?     3   75.030     4  0.88     5  0.91  molprobity  1.000  
 100   100  ?         -57.3   -49.8  Favored     ?     3   67.540     4  0.88     5  0.95  molprobity  1.000  
 101   101  m-85      -67.1   -41.3  Favored     ?     9   58.230    13  0.51    18  0.49  molprobity  1.000  
 102   102  mt        -57.1   -57.8  Favored     ?    11   52.040     8  0.60    11  0.58  molprobity  1.000  
 103   103  m         -53.9   -52.1  Favored     ?     7   43.580     7  0.61    10  0.73  molprobity  1.000  
 104   104  ?         -51.4   -57.1  Favored     ?     5   44.450     5  0.66     7  0.73  molprobity  1.000  
 105   105  OUTLIER   -73.8   -33.7  Favored     ?    11   50.600     8  0.70    11  0.65  molprobity  1.000  
 106   106  OUTLIER   -68.6   -50.8  Favored     ?    11   45.040     8  0.72    11  0.65  molprobity  1.000  
 107   107  t         -53.1   -54.5  Favored     ?     9   50.670     7  0.70    10  0.68  molprobity  1.000  
 108   108  mt        -54.8   -51.6  Favored     ?    11   51.390     8  0.65    11  0.57  molprobity  1.000  
 109   109  t70       -62.6   -51.2  Favored     ?     4   40.060     8  0.62    11  0.59  molprobity  1.000  
 110   110  t         -60.5   -49.6  Favored     ?     9   39.350     7  0.73    10  0.72  molprobity  1.000  
 111   111  OUTLIER   -51.5   -50.8  Favored     ?    11   46.390     8  0.66    11  0.69  molprobity  1.000  
 112   112  ttp       -47.0   -45.7  Favored     ?     9   50.310     8  0.69    10  0.58  molprobity  1.000  
 113   113  mm        -70.1   -54.4  Favored     ?    11   44.060     8  0.71    11  0.63  molprobity  1.000  
 114   114  t         -55.5   -51.2  Favored     ?     9   40.920     7  0.85    10  0.67  molprobity  1.000  
 115   115  p         -58.7   -44.5  Favored     ?     7   50.660     7  0.66    10  0.64  molprobity  1.000  
 116   116  ?         -56.5   -39.5  Favored     ?     3   44.970     4  0.81     5  0.93  molprobity  1.000  
 117   117  tp        -67.3   -44.8  Favored     ?    11   47.770     8  0.73    11  0.60  molprobity  1.000  
 118   118  mt        -58.4   -44.5  Favored     ?    11   51.300     8  0.69    11  0.72  molprobity  1.000  
 119   119  t         -58.7   -46.7  Favored     ?     5   47.870     6  0.80     8  0.82  molprobity  1.000  
 120   120  t         -61.2   -42.3  Favored     ?     5   60.600     6  0.81     8  0.68  molprobity  1.000  
 121   121  mt        -82.6   -22.4  Favored     ?    11   54.460     8  0.62    11  0.77  molprobity  1.000  
 122   122  ?         -56.0   123.4  Favored     ?     5   52.410     5  0.73     7  0.93  molprobity  1.000  
 123   123  t         -90.5   -21.2  Favored     ?     9   63.700     7  0.76    10  0.76  molprobity  1.000  
 124   124  t         -92.4   122.0  Favored     ?     9   54.610     7  0.74    11  0.59  molprobity  1.000  
 125   125  Cg_exo    -52.1   -55.5  Favored     ?     7   42.700     8  0.35    11  0.58  molprobity  1.000  
 126   126  ?         -45.4   -52.6  Favored     ?     5   59.900     5  0.66     7  0.70  molprobity  1.000  
 127   127  mt        -61.5   -46.8  Favored     ?    11   60.970     8  0.57    11  0.63  molprobity  1.000  
 128   128  tttp      -52.4   -39.6  Favored     ?    13   56.210     9  0.62    11  0.69  molprobity  1.000  
 129   129  m95       -87.5   -36.0  Favored     ?    10   59.960    16  0.48    23  0.42  molprobity  1.000  
 130   130  t         -55.4   -47.7  Favored     ?     9   65.170     7  0.68    10  0.72  molprobity  1.000  
 131   131  m95       -71.6   -42.3  Favored     ?    10   51.080    16  0.44    23  0.47  molprobity  1.000  
 132   132  t80       -53.5   -49.6  Favored     ?     9   50.880    13  0.56    18  0.47  molprobity  1.000  
 133   133  mt        -62.3   -47.5  Favored     ?    11   51.140     8  0.61    11  0.64  molprobity  1.000  
 134   134  t-105     -57.5   -45.4  Favored     ?    10   54.650    16  0.46    23  0.48  molprobity  1.000  
 135   135  t         -55.0   -48.7  Favored     ?     5   51.620     6  0.84     8  0.78  molprobity  1.000  
 136   136  m         -59.1   -44.3  Favored     ?     5   48.120     6  0.73     8  0.71  molprobity  1.000  
 137   137  ?         -54.2   -48.5  Favored     ?     5   49.270     5  0.68     7  0.80  molprobity  1.000  
 138   138  ?         -56.9   -48.0  Favored     ?     5   48.790     5  0.69     7  0.84  molprobity  1.000  
 139   139  t80       -57.5   -46.4  Favored     ?     9   52.920    12  0.53    16  0.46  molprobity  1.000  
 140   140  OUTLIER   -59.2   -43.9  Favored     ?    11   44.310     8  0.71    11  0.55  molprobity  1.000  
 141   141  ?         -52.4   -50.3  Favored     ?     3   52.090     4  0.85     5  0.97  molprobity  1.000  
 142   142  t         -58.8   -55.0  Favored     ?     9   48.480     7  0.76    10  0.69  molprobity  1.000  
 143   143  mt        -57.0   -43.2  Favored     ?    11   59.440     8  0.64    11  0.58  molprobity  1.000  
 144   144  t80       -54.8   -58.9  Favored     ?     9   53.560    13  0.54    18  0.48  molprobity  1.000  
 145   145  OUTLIER   -48.5   -53.4  Favored     ?    11   57.540     8  0.64    11  0.63  molprobity  1.000  
 146   146  OUTLIER   -57.2   -49.2  Favored     ?    11   58.250     8  0.60    11  0.60  molprobity  1.000  
 147   147  m95       -87.8   -28.1  Favored     ?    10   69.160    16  0.47    23  0.40  molprobity  1.000  
 148   148  t        -104.8   -87.4  OUTLIER     ?     9   49.780     7  0.74    11  0.56  molprobity  1.000  
 149   149  Cg_endo   -63.3   -47.5  Favored     ?     7   50.660     8  0.35    11  0.52  molprobity  1.000  
 150   150  mt        -65.7   -43.4  Favored     ?    11   48.970     8  0.61    11  0.66  molprobity  1.000  
 151   151  ttt-85    -65.9   -39.4  Favored     ?    13   59.550    11  0.60    14  0.69  molprobity  1.000  
 152   152  ?         -55.1   -54.6  Favored     ?     5   57.070     5  0.74     7  0.82  molprobity  1.000  
 153   153  ttp       -61.3   -43.0  Favored     ?     9   58.680     8  0.66    10  0.71  molprobity  1.000  
 154   154  ?         -54.0   -45.7  Favored     ?     5   51.610     5  0.70     7  0.81  molprobity  1.000  
 155   155  m         -81.4   -39.2  Favored     ?     9   51.380     7  0.80    10  0.68  molprobity  1.000  
 156   156  OUTLIER   -59.8   -35.5  Favored     ?     6   78.230     9  0.64    12  0.52  molprobity  1.000  
 157   157  mtt85     -80.6   -24.9  Favored     ?    13   61.420    11  0.55    14  0.60  molprobity  1.000  
 158   158  ?         166.1   149.4  Favored     ?     3   64.150     4  0.83     5  1.12  molprobity  1.000  
 159   159  ?         -67.9   -46.1  Favored     ?     2   54.520     5  0.86     7  0.85  molprobity  1.000  
 160   160  ?         -56.9   -59.3  Favored     ?     5   72.040     5  0.79     7  0.76  molprobity  1.000  
 161   161  OUTLIER   -70.5   -34.8  Favored     ?    11   73.660     8  0.73    11  0.58  molprobity  1.000  
 162   162  ?         -61.9   -40.3  Favored     ?     3   56.940     4  0.76     5  0.98  molprobity  1.000  
 163   163  m         -65.8   -40.9  Favored     ?     3   53.150     6  0.74     8  0.80  molprobity  1.000  
 164   164  ?         -65.7   -48.2  Favored     ?     5   51.260     5  0.71     7  0.87  molprobity  1.000  
 165   165  t80       -61.0   -49.3  Favored     ?     9   73.530    13  0.53    18  0.45  molprobity  1.000  
 166   166  mt-30     -60.2   -44.4  Favored     ?     8   72.470     9  0.62    12  0.59  molprobity  1.000  
 167   167  mttt      -61.1   -49.9  Favored     ?    13   57.780     9  0.60    11  0.68  molprobity  1.000  
 168   168  m-20      -62.1   -47.0  Favored     ?     6   55.480     8  0.65    11  0.59  molprobity  1.000  
 169   169  t         -61.8   -51.0  Favored     ?     9   57.270     7  0.77    10  0.67  molprobity  1.000  
 170   170  ?         -48.6   -58.3  Favored     ?     5   54.590     5  0.70     7  0.93  molprobity  1.000  
 171   171  t80       -52.9   -48.3  Favored     ?     9   52.210    12  0.54    16  0.45  molprobity  1.000  
 172   172  OUTLIER   -55.7   -54.1  Favored     ?    11   53.980     8  0.69    11  0.79  molprobity  1.000  
 173   173  m         -50.8   -58.6  Favored     ?     7   68.750     7  0.69    10  0.86  molprobity  1.000  
 174   174  p         -57.2   -53.2  Favored     ?     9   74.850     7  0.77    10  0.74  molprobity  1.000  
 175   175  mm        -61.0   -51.6  Favored     ?    11   60.870     8  0.70    11  0.62  molprobity  1.000  
 176   176  m0        -60.6   -30.1  Favored     ?    10   54.090    16  0.47    23  0.52  molprobity  1.000  
 177   177  OUTLIER   -70.9   -23.5  Favored     ?     9   72.480    12  0.54    16  0.41  molprobity  1.000  
 178   178  mt        -66.1   -34.5  Favored     ?    11   55.650     8  0.62    11  0.66  molprobity  1.000  
 179   179  m-85      -62.2   -53.5  Favored     ?     9   56.520    13  0.48    19  0.56  molprobity  1.000  
 180   180  Cg_endo   -60.9   -35.1  Favored     ?     7   56.840     8  0.35    11  0.61  molprobity  1.000  
 181   181  mt        -63.8   -52.2  Favored     ?    11   54.380     8  0.71    11  0.61  molprobity  1.000  
 182   182  t         -61.5   -44.4  Favored     ?     9   47.240     7  0.73    10  0.68  molprobity  1.000  
 183   183  t80       -53.4   -54.6  Favored     ?     9   58.530    12  0.53    16  0.54  molprobity  1.000  
 184   184  OUTLIER   -51.3   -52.9  Favored     ?    11   59.510     8  0.67    11  0.97  molprobity  1.000  
 185   185  OUTLIER   -77.1   -24.3  Favored     ?    11   57.490     8  0.76    11  0.62  molprobity  1.000  
 186   186  ?         -84.0  -179.3  Favored     ?     3   49.970     4  0.86     6  0.65  molprobity  1.000  
 187   187  Cg_endo   -67.2   -15.3  Favored     ?     7   56.800     8  0.32    11  0.60  molprobity  1.000  
 188   188  mt-10     -78.1   -12.8  Favored     ?     6   61.940     9  0.66    12  0.50  molprobity  1.000  
 189   189  ?        -130.8  -113.7  Allowed     ?     3   59.630     4  0.82     5  1.04  molprobity  1.000  
 190   190  mt        -76.0   -17.4  Favored     ?    11   57.470     8  0.64    11  0.60  molprobity  1.000  
 191   191  mtmt       61.1    39.1  Favored     ?    13   69.210     9  0.62    11  0.77  molprobity  1.000  
 192   192  mt        -77.4   -38.9  Favored     ?    11   74.190     8  0.74    11  0.59  molprobity  1.000  
 193   193  pt       -111.9   153.2  Favored     ?    11   68.300     8  0.75    11  0.77  molprobity  1.000  
 194   194  ?         -66.3   154.2  Favored     ?     2   73.930     5  0.97     7  0.87  molprobity  1.000  
 195   195  OUTLIER   -54.8   -52.6  Favored     ?     4   66.940     8  0.59    12  0.55  molprobity  1.000  
 196   196  Cg_endo   -59.3   -44.5  Favored     ?     7   68.410     8  0.37    11  0.51  molprobity  1.000  
 197   197  OUTLIER   -61.3   -46.0  Favored     ?     7   55.820     7  0.65    10  0.84  molprobity  1.000  
 198   198  p         -62.1   -42.2  Favored     ?     5   63.350     6  0.86     8  0.73  molprobity  1.000  
 199   199  t         -63.4   -45.1  Favored     ?     9   65.230     7  0.78    10  0.67  molprobity  1.000  
 200   200  m95       -63.6   -41.4  Favored     ?    10   53.370    16  0.47    23  0.44  molprobity  1.000  
 201   201  ?         -61.8   -46.8  Favored     ?     5   44.330     5  0.65     7  0.79  molprobity  1.000  
 202   202  OUTLIER   -61.9   -40.7  Favored     ?    11   49.030     8  0.71    11  0.57  molprobity  1.000  
 203   203  OUTLIER   -57.2   -51.6  Favored     ?    11   53.310     8  0.65    11  0.61  molprobity  1.000  
 204   204  mt        -55.3   -51.4  Favored     ?    11   57.450     8  0.73    11  0.61  molprobity  1.000  
 205   205  mtp       -56.7   -50.4  Favored     ?     9   61.520     8  0.66    10  0.61  molprobity  1.000  
 206   206  m-20      -59.5   -37.9  Favored     ?     4   73.600     8  0.63    11  0.56  molprobity  1.000  
 207   207  t         -67.9   -44.7  Favored     ?     9   62.550     7  0.78    10  0.61  molprobity  1.000  
 208   208  mt        -60.4   -47.1  Favored     ?    11   51.490     8  0.57    11  0.70  molprobity  1.000  
 209   209  ?         -72.8   -32.4  Favored     ?     5   59.110     4  0.64     4  0.32  molprobity  1.000  
 210   210  ?             ?       ?  ?           ?    39   55.750    27  1.25    30  1.07  mogul       1.000  
 211   211  t        -100.8   -60.8  Favored     ?     9   59.270     7  0.38    10  0.62  molprobity  1.000  
 212   212  t         -58.8   -48.7  Favored     ?     9   45.380     7  0.79    10  0.74  molprobity  1.000  
 213   213  t80       -58.0   -42.4  Favored     ?     9   46.220    13  0.50    18  0.52  molprobity  1.000  
 214   214  ?         -57.9   -50.7  Favored     ?     5   48.780     5  0.66     7  0.88  molprobity  1.000  
 215   215  m-85      -66.6   -40.4  Favored     ?     9   48.200    12  0.52    16  0.55  molprobity  1.000  
 216   216  t80       -62.9   -49.7  Favored     ?     9   51.920    13  0.54    18  0.53  molprobity  1.000  
 217   217  ?         -61.0   -41.4  Favored     ?     5   55.030     5  0.75     7  0.87  molprobity  1.000  
 218   218  ?         -62.0   -48.2  Favored     ?     5   60.180     5  0.73     7  0.88  molprobity  1.000  
 219   219  ?         -61.1   -43.9  Favored     ?     5   63.310     5  0.63     7  0.83  molprobity  1.000  
 220   220  m-20      -66.3   -35.5  Favored     ?     6   57.990     8  0.63    11  0.66  molprobity  1.000  
 221   221  OUTLIER   -73.8   -46.0  Favored     ?    11   57.730     8  0.74    11  0.68  molprobity  1.000  
 222   222  ?         -65.7   -36.8  Favored     ?     4   60.170     6  0.64     8  0.84  molprobity  1.000  
 223   223  m         -61.5   -45.8  Favored     ?     7   60.210     7  0.63    10  0.79  molprobity  1.000  
 224   224  ?         -67.7   -41.1  Favored     ?     5   60.730     5  0.75     7  0.81  molprobity  1.000  
 225   225  mt        -68.5   -39.4  Favored     ?    11   60.560     8  0.66    11  0.64  molprobity  1.000  
 226   226  ?         -68.6   -45.2  Favored     ?     2   93.410     5  0.86     7  0.83  molprobity  1.000  
 227   227  ?         -60.2   -41.2  Favored     ?     2   89.190     5  0.87     7  0.82  molprobity  1.000  
 228   228  ?             ?       ?  ?           ?     2   91.100     4  0.83     4  0.50  molprobity  1.000  
 229   229  t0            ?       ?  ?           ?     3   82.080     8  0.64    11  0.91  molprobity  1.000  
 230   230  p-90      -55.3   -41.8  Favored     ?    10  118.690    16  0.49    23  0.55  molprobity  1.000  
 231   231  ?         -58.3   -43.5  Favored     ?     2   86.470     5  0.83     7  0.89  molprobity  1.000  
 232   232  ?         -61.9   -45.0  Favored     ?     5   70.740     5  0.77     7  0.84  molprobity  1.000  
 233   233  m-85      -66.8   -44.3  Favored     ?     9   64.370    12  0.54    16  0.45  molprobity  1.000  
 234   234  mt        -65.9   -41.0  Favored     ?    11   83.360     8  0.65    11  0.64  molprobity  1.000  
 235   235  mt        -60.1   -49.5  Favored     ?    11   63.960     8  0.80    11  0.63  molprobity  1.000  
 236   236  ?         -53.8   -52.7  Favored     ?     3   54.030     4  0.77     5  1.11  molprobity  1.000  
 237   237  t80       -53.7   -56.7  Favored     ?     9   54.270    12  0.56    16  0.48  molprobity  1.000  
 238   238  p         -57.3   -51.0  Favored     ?     7   57.490     7  0.70    10  0.78  molprobity  1.000  
 239   239  OUTLIER   -58.0   -49.6  Favored     ?    11   61.580     8  0.69    11  0.61  molprobity  1.000  
 240   240  tpp       -69.1   -45.2  Favored     ?     9   61.250     8  0.64    10  0.64  molprobity  1.000  
 241   241  p         -57.8   -56.0  Favored     ?     5   58.080     6  0.78     8  0.76  molprobity  1.000  
 242   242  mt        -59.6   -51.3  Favored     ?    11   66.160     8  0.59    11  0.66  molprobity  1.000  
 243   243  ?         -51.3   -51.6  Favored     ?     5   64.250     5  0.70     7  0.82  molprobity  1.000  
 244   244  OUTLIER   -50.8   -52.3  Favored     ?     5   66.110     6  0.86     8  0.77  molprobity  1.000  
 245   245  OUTLIER   -55.3   -49.5  Favored     ?    11   59.090     8  0.62    11  0.70  molprobity  1.000  
 246   246  ?         -63.5   -47.4  Favored     ?     5   54.360     5  0.69     7  0.75  molprobity  1.000  
 247   247  mt        -58.3   -45.4  Favored     ?    11   55.790     8  0.70    11  0.61  molprobity  1.000  
 248   248  t80       -63.6   -56.5  Favored     ?     9   67.360    13  0.52    18  0.50  molprobity  1.000  
 249   249  ?         -53.2   -56.5  Favored     ?     5   50.000     5  0.71     7  0.80  molprobity  1.000  
 250   250  ?         -67.1   -38.8  Favored     ?     2   51.430     5  0.84     7  0.71  molprobity  1.000  
 251   251  ?         -57.8   147.1  Favored     ?     3   60.220     4  0.82     5  1.12  molprobity  1.000  
 252   252  t         -65.6   143.2  Favored     ?     5   56.390     6  0.92     8  0.76  molprobity  1.000  
 253   253  mttp     -116.4    23.0  Favored     ?    13   67.550     9  0.58    11  0.72  molprobity  1.000  
 254   254  OUTLIER  -120.9   125.7  Favored     ?     7   64.310     7  0.69    10  0.90  molprobity  1.000  
 255   255  ?          56.3  -126.0  OUTLIER     ?     2   76.690     5  0.84     8  0.69  molprobity  1.000  
 256   256  Cg_endo   -67.7   -39.5  Favored     ?     7   61.570     8  0.35    11  0.60  molprobity  1.000  
 257   257  ?         -55.5   -39.2  Favored     ?     5   52.650     5  0.79     7  0.74  molprobity  1.000  
 258   258  OUTLIER   -48.0   -61.9  Allowed     ?    11   54.230     8  0.63    11  0.59  molprobity  1.000  
 259   259  p-80      -61.8   -28.7  Favored     ?     7   67.200    11  0.57    15  0.74  molprobity  1.000  
 260   260  m-70      -68.4   -43.0  Favored     ?     7   60.310    11  0.57    15  0.54  molprobity  1.000  
 261   261  m         -60.7   -45.0  Favored     ?     7   55.540     7  0.64    10  0.63  molprobity  1.000  
 262   262  mt        -61.7   -48.5  Favored     ?    11   61.070     8  0.63    11  0.64  molprobity  1.000  
 263   263  mt        -61.2   -47.9  Favored     ?    11   59.270     8  0.66    11  0.63  molprobity  1.000  
 264   264  m-70      -66.0   -34.9  Favored     ?     7   58.250    11  0.57    15  0.54  molprobity  1.000  
 265   265  ?         -74.4   -31.9  Favored     ?     5   42.800     5  0.70     7  0.88  molprobity  1.000  
 266   266  ?         -69.0   -45.7  Favored     ?     5   46.150     5  0.74     7  0.77  molprobity  1.000  
 267   267  t         -48.5   -59.2  Favored     ?     9   47.210     7  0.72    11  0.53  molprobity  1.000  
 268   268  Cg_endo   -57.7   -34.9  Favored     ?     7   57.270     8  0.39    11  0.63  molprobity  1.000  
 269   269  t80       -63.6   -36.8  Favored     ?     9   69.220    12  0.52    16  0.46  molprobity  1.000  
 270   270  mt        -66.6   -56.6  Favored     ?    11   46.130     8  0.71    11  0.69  molprobity  1.000  
 271   271  ?         -49.2   -47.5  Favored     ?     5   44.780     5  0.71     7  0.83  molprobity  1.000  
 272   272  ?         -52.7   -59.6  Favored     ?     5   48.900     5  0.72     7  0.90  molprobity  1.000  
 273   273  m         -49.2   -47.7  Favored     ?     7   43.870     7  0.67    10  0.74  molprobity  1.000  
 274   274  ?         -56.6   -55.0  Favored     ?     5   51.390     5  0.66     7  0.79  molprobity  1.000  
 275   275  m-85      -61.5   -39.2  Favored     ?     9   55.070    13  0.51    18  0.49  molprobity  1.000  
 276   276  tp        -61.5   -45.0  Favored     ?    11   57.920     8  0.65    11  0.67  molprobity  1.000  
 277   277  ?         -56.2   -45.1  Favored     ?     5   56.630     5  0.66     7  0.84  molprobity  1.000  
 278   278  mtm       -71.7   -33.8  Favored     ?     9   62.070     8  0.69    10  0.64  molprobity  1.000  
 279   279  OUTLIER   -60.3   -39.3  Favored     ?     7   56.520     7  0.65    10  0.84  molprobity  1.000  
 280   280  m-85      -96.8    14.0  Favored     ?     9   57.320    12  0.56    16  0.42  molprobity  1.000  
 281   281  ?          53.3    34.5  Favored     ?     3   45.030     4  0.81     5  0.97  molprobity  1.000  
 282   282  mt        -81.0   119.0  Favored     ?    11   43.950     8  0.73    11  0.57  molprobity  1.000  
 283   283  ?          90.7   -12.6  Favored     ?     3   52.380     4  0.78     5  0.96  molprobity  1.000  
 284   284  OUTLIER   -78.0   119.3  Favored     ?     7   50.690     7  0.67    10  0.65  molprobity  1.000  
 285   285  mt        -96.7   130.2  Favored     ?    11   56.590     8  0.60    11  0.70  molprobity  1.000  
 286   286  t        -106.5   110.1  Favored     ?     9   64.110     7  0.73    10  0.82  molprobity  1.000  
 287   287  ?         -66.2   159.5  Favored     ?     2   60.310     5  0.74     7  0.82  molprobity  1.000  
 288   288  t80       -47.2   -37.4  Favored     ?     9   61.130    12  0.55    16  0.53  molprobity  1.000  
 289   289  ?         -93.9    20.9  Favored     ?     2   56.870     5  0.76     7  0.81  molprobity  1.000  
 290   290  ?          71.1    17.4  Favored     ?     3   57.880     4  0.84     5  1.00  molprobity  1.000  
 291   291  ?         -82.0   132.6  Favored     ?     2   66.510     5  0.84     7  0.84  molprobity  1.000  
 292   292  OUTLIER  -111.3   132.2  Favored     ?     9   64.290     7  0.75    10  0.79  molprobity  1.000  
 293   293  OUTLIER  -128.3   120.5  Favored     ?     7   60.400     7  0.68    10  0.77  molprobity  1.000  
 294   294  m-85      -91.1    95.0  Favored     ?     9   49.570    13  0.58    18  0.50  molprobity  1.000  
 295   295  mt        -55.2   -42.0  Favored     ?    11   48.490     8  0.62    11  0.70  molprobity  1.000  
 296   296  ?         -55.5   -40.3  Favored     ?     5   48.480     5  0.77     7  0.67  molprobity  1.000  
 297   297  OUTLIER   -59.1   -50.0  Favored     ?    13   49.090    11  0.60    14  0.64  molprobity  1.000  
 298   298  m-85      -69.8   -39.2  Favored     ?     9   46.990    13  0.50    18  0.53  molprobity  1.000  
 299   299  ?         -56.5   -46.6  Favored     ?     5   42.260     5  0.71     7  0.86  molprobity  1.000  
 300   300  t0        -54.0   -59.1  Favored     ?     4   58.200     8  0.65    11  0.74  molprobity  1.000  
 301   301  m0        -57.2   -38.6  Favored     ?    10   61.340    16  0.44    23  0.47  molprobity  1.000  
 302   302  p         -63.4   -25.5  Favored     ?     5   51.350     6  0.80     8  0.72  molprobity  1.000  
 303   303  t        -104.9   -48.8  Favored     ?     9   55.460     7  0.78    10  0.64  molprobity  1.000  
 304   304  p         -62.2   -55.4  Favored     ?     7   42.930     7  0.66    10  0.59  molprobity  1.000  
 305   305  p         -50.9   -50.6  Favored     ?     7   47.070     7  0.63    11  0.50  molprobity  1.000  
 306   306  Cg_exo    -56.9   -41.6  Favored     ?     7   48.560     8  0.31    11  0.52  molprobity  1.000  
 307   307  mt        -61.9   -44.7  Favored     ?    11   56.150     8  0.66    11  0.61  molprobity  1.000  
 308   308  mt        -62.8   -44.2  Favored     ?    11   49.200     8  0.68    11  0.68  molprobity  1.000  
 309   309  OUTLIER   -63.7   -42.6  Favored     ?    11   46.000     8  0.69    11  0.68  molprobity  1.000  
 310   310  ?         -55.4   -50.7  Favored     ?     5   48.350     5  0.77     7  0.89  molprobity  1.000  
 311   311  t         -54.2   -46.6  Favored     ?     5   50.800     6  0.82     8  0.75  molprobity  1.000  
 312   312  mt        -60.9   -48.1  Favored     ?    11   48.940     8  0.66    11  0.59  molprobity  1.000  
 313   313  t         -54.6   -48.9  Favored     ?     9   48.100     7  0.80    10  0.69  molprobity  1.000  
 314   314  OUTLIER   -58.9   -40.7  Favored     ?    11   53.460     8  0.71    11  0.61  molprobity  1.000  
 315   315  OUTLIER   -59.3   -48.0  Favored     ?    11   44.440     8  0.62    11  0.73  molprobity  1.000  
 316   316  ?         -57.2   -42.2  Favored     ?     5   61.030     5  0.70     7  0.84  molprobity  1.000  
 317   317  m-85      -74.6    -6.7  Favored     ?     9   51.890    12  0.51    16  0.45  molprobity  1.000  
 318   318  m80        61.1    34.1  Favored     1     7   56.400    11  0.54    15  0.56  molprobity  1.000  
 319   319  mm-40      67.7    24.8  Favored     ?     6   59.080     9  0.62    12  0.52  molprobity  1.000  
 320   320  ?        -145.4   125.3  Favored     ?     8   42.100     8  0.64    10  0.72  molprobity  1.000  
 321   321  ?        -154.2   144.1  Favored     ?     3   50.110     4  0.73     5  1.14  molprobity  1.000  
 322   322  mtt85     -75.6   164.8  Favored     ?    13   63.170    11  0.52    14  0.90  molprobity  1.000  
 323   323  m         -46.1   121.8  Favored     ?     7   54.980     7  0.73    10  0.65  molprobity  1.000  
 324   324  ?          88.9   -21.8  Favored     ?     3   71.010     4  0.76     5  0.98  molprobity  1.000  
 325   325  mt-10     -59.6   -63.6  Allowed     ?     6   72.020     9  0.66    12  0.50  molprobity  1.000  
 326   326  OUTLIER   -63.3   -37.5  Favored     ?     9   65.950     7  0.82    10  0.72  molprobity  1.000  
 327   327  ?         -57.3   -45.0  Favored     ?     3   62.840     4  0.94     5  0.81  molprobity  1.000  
 328   328  ?         -58.7   -47.8  Favored     ?     3   59.020     4  0.80     5  1.02  molprobity  1.000  
 329   329  m-85      -66.8   -42.1  Favored     ?     9   56.800    13  0.54    18  0.51  molprobity  1.000  
 330   330  mt        -57.0   -57.6  Favored     ?    11   50.930     8  0.67    11  0.64  molprobity  1.000  
 331   331  m         -53.0   -53.1  Favored     ?     7   44.560     7  0.68    10  0.74  molprobity  1.000  
 332   332  ?         -51.5   -57.0  Favored     ?     5   45.960     5  0.63     7  0.76  molprobity  1.000  
 333   333  OUTLIER   -73.7   -34.0  Favored     ?    11   45.850     8  0.75    11  0.64  molprobity  1.000  
 334   334  OUTLIER   -68.5   -50.8  Favored     ?    11   49.970     8  0.77    11  0.68  molprobity  1.000  
 335   335  t         -52.8   -54.6  Favored     ?     9   43.160     7  0.73    10  0.67  molprobity  1.000  
 336   336  mt        -55.1   -51.6  Favored     ?    11   48.980     8  0.62    11  0.60  molprobity  1.000  
 337   337  t70       -62.5   -51.0  Favored     ?     4   45.580     8  0.61    11  0.56  molprobity  1.000  
 338   338  t         -61.3   -49.4  Favored     ?     9   65.440     7  0.76    10  0.70  molprobity  1.000  
 339   339  OUTLIER   -51.2   -51.0  Favored     ?    11   49.120     8  0.62    11  0.66  molprobity  1.000  
 340   340  ttp       -46.8   -46.0  Favored     ?     9   57.660     8  0.68    10  0.59  molprobity  1.000  
 341   341  mm        -69.4   -54.6  Favored     ?    11   45.470     8  0.73    11  0.69  molprobity  1.000  
 342   342  t         -54.8   -51.5  Favored     ?     9   47.740     7  0.80    10  0.66  molprobity  1.000  
 343   343  p         -60.1   -43.5  Favored     ?     7   50.920     7  0.67    10  0.59  molprobity  1.000  
 344   344  ?         -57.2   -39.3  Favored     ?     3   45.940     4  0.90     5  0.96  molprobity  1.000  
 345   345  tp        -67.2   -44.3  Favored     ?    11   51.990     8  0.65    11  0.59  molprobity  1.000  
 346   346  mt        -58.2   -44.7  Favored     ?    11   50.960     8  0.74    11  0.69  molprobity  1.000  
 347   347  t         -59.3   -46.8  Favored     ?     5   59.630     6  0.86     8  0.72  molprobity  1.000  
 348   348  t         -60.4   -42.7  Favored     ?     5   55.770     6  0.91     8  0.76  molprobity  1.000  
 349   349  mt        -80.2   -26.0  Favored     ?    11   54.120     8  0.63    11  0.64  molprobity  1.000  
 350   350  ?         -57.2   122.2  Favored     ?     5   55.150     5  0.75     7  0.79  molprobity  1.000  
 351   351  t         -95.0   -15.6  Favored     ?     9   61.380     7  0.78    10  0.69  molprobity  1.000  
 352   352  t         -91.0   121.1  Favored     ?     9   71.610     7  0.73    11  0.58  molprobity  1.000  
 353   353  Cg_endo   -53.4   -56.6  Favored     ?     7   71.000     8  0.36    11  0.66  molprobity  1.000  
 354   354  ?         -45.4   -53.2  Favored     ?     5   67.040     5  0.67     7  0.84  molprobity  1.000  
 355   355  mp        -59.9   -49.0  Favored     ?    11   72.900     8  0.67    11  0.71  molprobity  1.000  
 356   356  OUTLIER   -51.1   -41.0  Favored     ?    13   53.420     9  0.61    11  0.64  molprobity  1.000  
 357   357  m95       -89.4   -34.2  Favored     ?    10   46.520    16  0.44    23  0.53  molprobity  1.000  
 358   358  t         -55.6   -47.1  Favored     ?     9   49.700     7  0.74    10  0.70  molprobity  1.000  
 359   359  m95       -72.0   -41.9  Favored     ?    10   52.550    16  0.48    23  0.49  molprobity  1.000  
 360   360  t80       -54.3   -48.5  Favored     ?     9   55.330    13  0.50    18  0.46  molprobity  1.000  
 361   361  mt        -60.8   -48.8  Favored     ?    11   48.970     8  0.65    11  0.59  molprobity  1.000  
 362   362  t-105     -57.3   -45.3  Favored     ?    10   56.920    16  0.48    23  0.48  molprobity  1.000  
 363   363  t         -54.9   -48.1  Favored     ?     5   49.580     6  0.82     8  0.76  molprobity  1.000  
 364   364  m         -59.8   -44.1  Favored     ?     5   54.780     6  0.71     8  0.75  molprobity  1.000  
 365   365  ?         -53.8   -49.1  Favored     ?     5   46.340     5  0.75     7  0.86  molprobity  1.000  
 366   366  ?         -56.4   -48.5  Favored     ?     5   44.790     5  0.69     7  0.86  molprobity  1.000  
 367   367  t80       -57.5   -46.5  Favored     ?     9   49.560    12  0.53    16  0.43  molprobity  1.000  
 368   368  OUTLIER   -60.0   -43.4  Favored     ?    11   59.220     8  0.65    11  0.58  molprobity  1.000  
 369   369  ?         -51.7   -50.0  Favored     ?     3   52.860     4  0.78     5  0.96  molprobity  1.000  
 370   370  t         -59.0   -54.9  Favored     ?     9   44.490     7  0.73    10  0.68  molprobity  1.000  
 371   371  mt        -58.2   -42.3  Favored     ?    11   44.130     8  0.59    11  0.62  molprobity  1.000  
 372   372  t80       -54.6   -58.9  Favored     ?     9   45.460    13  0.52    18  0.47  molprobity  1.000  
 373   373  OUTLIER   -49.2   -52.6  Favored     ?    11   49.620     8  0.64    11  0.64  molprobity  1.000  
 374   374  OUTLIER   -57.8   -49.4  Favored     ?    11   47.540     8  0.61    11  0.63  molprobity  1.000  
 375   375  m95       -86.7   -28.7  Favored     ?    10   54.770    16  0.44    23  0.41  molprobity  1.000  
 376   376  t        -105.2   -87.9  OUTLIER     ?     9   58.370     7  0.76    11  0.57  molprobity  1.000  
 377   377  Cg_endo   -62.8   -47.8  Favored     ?     7   64.970     8  0.35    11  0.54  molprobity  1.000  
 378   378  mt        -65.8   -43.1  Favored     ?    11   62.450     8  0.61    11  0.58  molprobity  1.000  
 379   379  OUTLIER   -67.2   -38.3  Favored     ?    13   66.100    11  0.60    14  0.68  molprobity  1.000  
 380   380  ?         -55.1   -54.7  Favored     ?     5   59.100     5  0.67     7  0.83  molprobity  1.000  
 381   381  ttm       -60.6   -43.0  Favored     ?     9   67.320     8  0.60    10  0.72  molprobity  1.000  
 382   382  ?         -54.1   -45.6  Favored     ?     5   66.010     5  0.67     7  0.78  molprobity  1.000  
 383   383  t         -81.4   -39.1  Favored     ?     9   59.860     7  0.78    10  0.72  molprobity  1.000  
 384   384  ?         -58.3   -36.2  Favored     ?     6   49.850     7  0.71     9  0.64  molprobity  1.000  
 385   385  mtt180    -82.5   -23.5  Favored     ?    13   59.060    11  0.56    14  0.68  molprobity  1.000  
 386   386  ?         164.9   151.9  Favored     ?     3   53.240     4  0.85     5  1.10  molprobity  1.000  
 387   387  ?         -67.6   -47.2  Favored     ?     2   48.870     5  0.88     7  0.83  molprobity  1.000  
 388   388  ?         -57.8   -58.9  Favored     ?     5   74.840     5  0.74     7  0.78  molprobity  1.000  
 389   389  OUTLIER   -70.7   -34.2  Favored     ?    11   66.030     8  0.71    11  0.59  molprobity  1.000  
 390   390  ?         -62.3   -39.9  Favored     ?     3   60.380     4  0.79     5  1.00  molprobity  1.000  
 391   391  m         -66.0   -40.8  Favored     ?     3   52.630     6  0.66     8  0.88  molprobity  1.000  
 392   392  ?         -66.2   -47.8  Favored     ?     5   50.470     5  0.67     7  0.88  molprobity  1.000  
 393   393  t80       -61.1   -49.6  Favored     ?     9   56.570    13  0.53    18  0.42  molprobity  1.000  
 394   394  mt-30     -61.0   -43.6  Favored     1     8   64.560     9  0.56    12  0.63  molprobity  1.000  
 395   395  mtmt      -61.2   -49.6  Favored     ?    13   58.910     9  0.55    11  0.73  molprobity  1.000  
 396   396  m-20      -61.5   -48.5  Favored     ?     6   62.530     8  0.60    11  0.66  molprobity  1.000  
 397   397  t         -60.5   -51.9  Favored     ?     9   65.030     7  0.76    10  0.68  molprobity  1.000  
 398   398  ?         -48.8   -58.9  Favored     ?     5   59.930     5  0.77     7  0.97  molprobity  1.000  
 399   399  t80       -52.9   -47.8  Favored     ?     9   62.800    12  0.56    16  0.43  molprobity  1.000  
 400   400  OUTLIER   -58.1   -52.4  Favored     ?    11   65.170     8  0.56    11  0.64  molprobity  1.000  
 401   401  m         -53.7   -55.8  Favored     ?     7   56.740     7  0.65    10  0.67  molprobity  1.000  
 402   402  p         -56.5   -54.0  Favored     ?     9   66.430     7  0.82    10  0.75  molprobity  1.000  
 403   403  mm        -61.6   -51.2  Favored     ?    11   72.790     8  0.72    11  0.62  molprobity  1.000  
 404   404  m0        -59.3   -30.5  Favored     ?    10   66.450    16  0.49    23  0.48  molprobity  1.000  
 405   405  OUTLIER   -72.0   -22.8  Favored     ?     9   62.930    12  0.50    16  0.42  molprobity  1.000  
 406   406  mt        -66.8   -34.0  Favored     ?    11   53.170     8  0.61    11  0.60  molprobity  1.000  
 407   407  m-85      -62.5   -53.3  Favored     ?     9   58.760    13  0.51    19  0.46  molprobity  1.000  
 408   408  Cg_endo   -61.1   -34.7  Favored     ?     7   57.290     8  0.37    11  0.67  molprobity  1.000  
 409   409  mt        -64.6   -51.4  Favored     ?    11   53.980     8  0.71    11  0.62  molprobity  1.000  
 410   410  t         -60.3   -46.6  Favored     ?     9   63.080     7  0.81    10  0.70  molprobity  1.000  
 411   411  t80       -52.8   -54.9  Favored     ?     9   52.320    12  0.54    16  0.59  molprobity  1.000  
 412   412  tp        -51.8   -53.2  Favored     ?    11   49.390     8  0.60    11  0.62  molprobity  1.000  
 413   413  OUTLIER   -86.4   -15.4  Favored     ?    11   52.250     8  0.76    11  0.64  molprobity  1.000  
 414   414  ?         -82.8  -177.8  Favored     ?     3   64.860     4  0.96     6  0.64  molprobity  1.000  
 415   415  Cg_endo   -69.3   -15.4  Favored     ?     7   51.880     8  0.33    11  0.50  molprobity  1.000  
 416   416  mt-10     -80.7   -10.7  Favored     ?     6   63.250     9  0.64    12  0.55  molprobity  1.000  
 417   417  ?        -129.7  -111.7  Allowed     ?     3   71.740     4  0.88     5  1.00  molprobity  1.000  
 418   418  mt        -76.6   -16.4  Favored     ?    11   60.540     8  0.67    11  0.57  molprobity  1.000  
 419   419  mtmp?      61.8    37.4  Favored     ?    13   58.780     9  0.58    11  0.72  molprobity  1.000  
 420   420  mt        -80.0   -35.7  Favored     ?    11   53.670     8  0.70    11  0.68  molprobity  1.000  
 421   421  OUTLIER  -104.7   150.6  Favored     ?    11   66.220     8  0.74    11  0.63  molprobity  1.000  
 422   422  ?         -69.1   156.6  Favored     ?     2   64.360     5  0.90     7  0.77  molprobity  1.000  
 423   423  t70       -55.1   -52.7  Favored     ?     4   74.120     8  0.60    12  0.53  molprobity  1.000  
 424   424  Cg_endo   -58.9   -44.7  Favored     ?     7   69.310     8  0.41    11  0.62  molprobity  1.000  
 425   425  m         -57.9   -48.7  Favored     ?     7   69.150     7  0.71    10  0.69  molprobity  1.000  
 426   426  p         -61.6   -43.9  Favored     ?     5   60.750     6  0.85     8  0.82  molprobity  1.000  
 427   427  t         -62.4   -45.5  Favored     ?     9   56.490     7  0.77    10  0.68  molprobity  1.000  
 428   428  m95       -65.0   -41.3  Favored     ?    10   64.520    16  0.52    23  0.45  molprobity  1.000  
 429   429  ?         -62.3   -46.4  Favored     ?     5   51.940     5  0.72     7  0.89  molprobity  1.000  
 430   430  OUTLIER   -61.2   -42.0  Favored     ?    11   55.600     8  0.69    11  0.61  molprobity  1.000  
 431   431  OUTLIER   -57.3   -51.6  Favored     ?    11   52.560     8  0.73    11  0.68  molprobity  1.000  
 432   432  mt        -56.7   -50.5  Favored     ?    11   48.820     8  0.71    11  0.60  molprobity  1.000  
 433   433  mtm       -57.1   -50.3  Favored     ?     9   60.310     8  0.61    10  0.69  molprobity  1.000  
 434   434  m-20      -59.6   -38.5  Favored     ?     4   67.300     8  0.67    11  0.59  molprobity  1.000  
 435   435  t         -67.8   -45.8  Favored     ?     9   51.020     7  0.80    10  0.55  molprobity  1.000  
 436   436  mt        -59.4   -47.8  Favored     ?    11   65.710     8  0.66    11  0.68  molprobity  1.000  
 437   437  ?         -73.6   -31.9  Favored     ?     5   55.940     4  0.61     4  0.34  molprobity  1.000  
 438   438  ?             ?       ?  ?           ?    39   62.440    27  1.27    30  1.02  mogul       1.000  
 439   439  t         -99.2   -61.1  Favored     ?     9   47.160     7  0.50    10  0.63  molprobity  1.000  
 440   440  t         -59.1   -48.2  Favored     ?     9   39.700     7  0.79    10  0.71  molprobity  1.000  
 441   441  t80       -56.9   -42.9  Favored     ?     9   45.960    13  0.51    18  0.55  molprobity  1.000  
 442   442  ?         -58.2   -50.4  Favored     ?     5   51.230     5  0.73     7  0.83  molprobity  1.000  
 443   443  m-85      -67.1   -39.9  Favored     ?     9   47.890    12  0.58    16  0.50  molprobity  1.000  
 444   444  t80       -62.9   -48.7  Favored     ?     9   54.520    13  0.51    18  0.54  molprobity  1.000  
 445   445  ?         -60.9   -40.4  Favored     ?     5   54.300     5  0.68     7  0.79  molprobity  1.000  
 446   446  ?         -62.0   -47.0  Favored     ?     5   56.210     5  0.66     7  0.82  molprobity  1.000  
 447   447  ?         -61.1   -43.1  Favored     ?     5   54.900     5  0.71     7  0.78  molprobity  1.000  
 448   448  m-20      -65.4   -38.1  Favored     ?     6   74.990     8  0.63    11  0.75  molprobity  1.000  
 449   449  ?         -73.1   -45.5  Favored     ?     2   53.500     5  0.86     7  0.86  molprobity  1.000  
 450   450  ?         -62.7   -41.4  Favored     ?     2   65.930     5  0.89     7  0.75  molprobity  1.000  
 451   451  m         -64.3   -45.9  Favored     ?     7   57.130     7  0.64    10  0.79  molprobity  1.000  
 452   452  ?         -68.6   -40.9  Favored     ?     5   63.800     5  0.69     7  0.86  molprobity  1.000  
 453   453  ?         -66.6   -36.0  Favored     ?     2   69.520     5  0.80     7  0.93  molprobity  1.000  
 454   454  ?         -56.2   -43.1  Favored     ?     2   95.920     5  0.88     7  0.78  molprobity  1.000  
 455   455  OUTLIER       ?       ?  ?           ?     7  114.390    10  0.50    12  0.41  molprobity  1.000  
 456   456  OUTLIER       ?       ?  ?           ?     3   57.500     8  0.68    11  0.65  molprobity  1.000  
 457   457  p-90      -63.8   -38.0  Favored     ?    10   67.670    16  0.51    23  0.47  molprobity  1.000  
 458   458  ?         -59.6   -41.4  Favored     ?     2   59.120     5  0.82     7  0.86  molprobity  1.000  
 459   459  ?         -60.6   -45.1  Favored     ?     5   54.630     5  0.70     7  0.82  molprobity  1.000  
 460   460  m-85      -65.9   -44.6  Favored     ?     9   42.310    12  0.51    16  0.47  molprobity  1.000  
 461   461  OUTLIER   -63.4   -43.6  Favored     ?    11   50.860     8  0.72    11  0.71  molprobity  1.000  
 462   462  mt        -60.4   -49.0  Favored     ?    11   51.170     8  0.74    11  0.59  molprobity  1.000  
 463   463  ?         -53.8   -52.2  Favored     ?     3   57.320     4  0.77     5  0.99  molprobity  1.000  
 464   464  t80       -54.1   -55.9  Favored     ?     9   54.250    12  0.54    16  0.48  molprobity  1.000  
 465   465  p         -58.0   -50.4  Favored     ?     7   52.170     7  0.71    10  0.66  molprobity  1.000  
 466   466  mt        -57.4   -50.9  Favored     ?    11   57.030     8  0.70    11  0.63  molprobity  1.000  
 467   467  mmt       -68.5   -44.8  Favored     ?     9   46.210     8  0.60    10  0.65  molprobity  1.000  
 468   468  p         -57.4   -56.5  Favored     ?     5   48.530     6  0.78     8  0.70  molprobity  1.000  
 469   469  mt        -60.9   -50.0  Favored     ?    11   52.300     8  0.62    11  0.72  molprobity  1.000  
 470   470  ?         -50.6   -51.4  Favored     ?     5   52.440     5  0.76     7  0.72  molprobity  1.000  
 471   471  OUTLIER   -53.0   -50.5  Favored     ?     5   59.210     6  0.82     8  0.71  molprobity  1.000  
 472   472  OUTLIER   -56.4   -48.2  Favored     ?    11   53.380     8  0.60    11  0.71  molprobity  1.000  
 473   473  ?         -63.4   -47.8  Favored     ?     5   56.540     5  0.71     7  0.76  molprobity  1.000  
 474   474  mt        -57.3   -45.3  Favored     ?    11   55.160     8  0.75    11  0.59  molprobity  1.000  
 475   475  t80       -64.4   -55.8  Favored     ?     9   61.960    13  0.50    18  0.48  molprobity  1.000  
 476   476  ?         -53.4   -55.4  Favored     ?     5   55.900     5  0.73     7  0.89  molprobity  1.000  
 477   477  ?         -64.6   -40.3  Favored     ?     2   49.020     5  0.85     7  0.63  molprobity  1.000  
 478   478  ?         -58.9   146.5  Favored     ?     3   46.310     4  0.85     5  0.98  molprobity  1.000  
 479   479  t         -68.8   146.3  Favored     ?     5   54.720     6  0.85     8  0.75  molprobity  1.000  
 480   480  ?        -115.4    26.4  Favored     ?     2   49.630     5  0.86     7  0.76  molprobity  1.000  
 481   481  m        -121.9   129.1  Favored     ?     7   62.140     7  0.72    10  0.80  molprobity  1.000  
 482   482  p          58.1  -126.9  OUTLIER     ?     5   74.100     6  0.91     9  0.52  molprobity  1.000  
 483   483  Cg_exo    -66.6   -41.2  Favored     ?     7   48.420     8  0.32    11  0.80  molprobity  1.000  
 484   484  ?         -53.9   -41.5  Favored     ?     5   64.490     5  0.71     7  0.75  molprobity  1.000  
 485   485  OUTLIER   -49.1   -61.6  Allowed     ?    11   50.920     8  0.63    11  0.54  molprobity  1.000  
 486   486  p-80      -61.9   -30.1  Favored     ?     7   48.560    11  0.54    15  0.82  molprobity  1.000  
 487   487  m-70      -67.5   -44.2  Favored     ?     7   44.550    11  0.57    15  0.66  molprobity  1.000  
 488   488  m         -59.0   -47.4  Favored     ?     7   46.670     7  0.67    10  0.67  molprobity  1.000  
 489   489  mt        -63.3   -47.9  Favored     ?    11   43.240     8  0.63    11  0.66  molprobity  1.000  
 490   490  mt        -62.3   -47.5  Favored     ?    11   49.240     8  0.67    11  0.64  molprobity  1.000  
 491   491  m-70      -67.2   -33.4  Favored     ?     7   60.410    11  0.53    15  0.60  molprobity  1.000  
 492   492  ?         -73.7   -32.8  Favored     ?     5   46.610     5  0.73     7  0.77  molprobity  1.000  
 493   493  ?         -69.5   -44.3  Favored     ?     5   45.970     5  0.67     7  0.81  molprobity  1.000  
 494   494  t         -48.4   -59.1  Favored     ?     9   45.720     7  0.70    11  0.55  molprobity  1.000  
 495   495  Cg_exo    -57.8   -34.8  Favored     ?     7   51.530     8  0.38    11  0.52  molprobity  1.000  
 496   496  t80       -64.2   -36.4  Favored     ?     9   45.650    12  0.50    16  0.47  molprobity  1.000  
 497   497  mt        -66.1   -57.4  Favored     ?    11   43.220     8  0.72    11  0.72  molprobity  1.000  
 498   498  ?         -48.7   -48.0  Favored     ?     5   39.780     5  0.69     7  0.86  molprobity  1.000  
 499   499  ?         -52.1   -59.7  Favored     ?     5   46.520     5  0.68     7  0.78  molprobity  1.000  
 500   500  m         -50.3   -47.0  Favored     ?     7   46.250     7  0.63    10  0.68  molprobity  1.000  
 501   501  ?         -55.1   -56.2  Favored     ?     5   52.580     5  0.73     7  0.85  molprobity  1.000  
 502   502  m-85      -59.9   -40.4  Favored     ?     9   50.890    13  0.52    18  0.55  molprobity  1.000  
 503   503  tp        -60.8   -45.0  Favored     ?    11   43.200     8  0.68    11  0.70  molprobity  1.000  
 504   504  ?         -56.7   -44.7  Favored     ?     5   40.720     5  0.72     7  0.72  molprobity  1.000  
 505   505  mtm       -73.2   -32.4  Favored     ?     9   44.340     8  0.63    10  0.64  molprobity  1.000  
 506   506  OUTLIER   -61.4   -38.9  Favored     ?     7   48.240     7  0.71    10  0.96  molprobity  1.000  
 507   507  m-85      -95.8    13.8  Favored     ?     9   45.960    12  0.55    16  0.50  molprobity  1.000  
 508   508  ?          53.6    34.1  Favored     ?     3   56.990     4  0.80     5  0.96  molprobity  1.000  
 509   509  mt        -81.1   117.5  Favored     ?    11   50.620     8  0.73    11  0.54  molprobity  1.000  
 510   510  ?          90.1    -5.0  Favored     ?     3   44.940     4  0.69     5  0.89  molprobity  1.000  
 511   511  m         -78.6   121.4  Favored     ?     7   57.740     7  0.69    10  0.71  molprobity  1.000  
 512   512  mt        -98.7   129.5  Favored     ?    11   69.110     8  0.62    11  0.72  molprobity  1.000  
 513   513  OUTLIER   -72.4   -34.8  Favored     ?     9   93.230     7  0.79    10  0.80  molprobity  1.000  
 514   514  ?             ?       ?  ?           ?     2   78.400     4  0.87     4  0.78  molprobity  1.000  
 515   515  ?             ?       ?  ?           ?     2   76.740     4  1.22     5  1.20  molprobity  1.000  
 516   516  ?         -77.8   132.3  Favored     ?     2   87.700     5  0.81     7  0.79  molprobity  1.000  
 517   517  t        -108.7   129.9  Favored     ?     9   75.730     7  0.77    10  0.74  molprobity  1.000  
 518   518  OUTLIER  -129.6   125.7  Favored     ?     7   72.800     7  0.73    10  0.80  molprobity  1.000  
 519   519  m-85      -87.2    97.7  Favored     ?     9   59.260    13  0.51    18  0.42  molprobity  1.000  
 520   520  mt        -57.7   -41.9  Favored     ?    11   44.820     8  0.65    11  0.64  molprobity  1.000  
 521   521  ?         -55.8   -40.4  Favored     ?     5   41.530     5  0.67     7  0.77  molprobity  1.000  
 522   522  OUTLIER   -56.8   -51.6  Favored     ?    13   52.300    11  0.51    14  0.77  molprobity  1.000  
 523   523  m-85      -69.6   -39.6  Favored     ?     9   56.290    13  0.52    18  0.53  molprobity  1.000  
 524   524  ?         -55.7   -47.7  Favored     ?     5   42.600     5  0.64     7  0.84  molprobity  1.000  
 525   525  t0        -54.5   -58.8  Favored     ?     4   63.790     8  0.60    11  0.82  molprobity  1.000  
 526   526  m0        -56.4   -39.9  Favored     ?    10   54.900    16  0.44    23  0.46  molprobity  1.000  
 527   527  p         -63.5   -25.5  Favored     ?     5   48.830     6  0.86     8  0.74  molprobity  1.000  
 528   528  t        -104.5   -49.5  Favored     ?     9   48.660     7  0.79    10  0.68  molprobity  1.000  
 529   529  p         -61.5   -55.2  Favored     ?     7   44.060     7  0.62    10  0.69  molprobity  1.000  
 530   530  p         -51.7   -50.1  Favored     ?     7   35.460     7  0.60    11  0.52  molprobity  1.000  
 531   531  Cg_exo    -57.0   -42.1  Favored     ?     7   43.830     8  0.32    11  0.53  molprobity  1.000  
 532   532  mt        -61.5   -44.3  Favored     ?    11   45.890     8  0.66    11  0.60  molprobity  1.000  
 533   533  mt        -63.4   -43.8  Favored     ?    11   49.680     8  0.69    11  0.60  molprobity  1.000  
 534   534  OUTLIER   -64.6   -41.6  Favored     ?    11   47.210     8  0.63    11  0.64  molprobity  1.000  
 535   535  ?         -55.6   -50.5  Favored     ?     5   48.190     5  0.68     7  0.89  molprobity  1.000  
 536   536  OUTLIER   -53.5   -46.8  Favored     ?     5   49.330     6  0.79     8  0.71  molprobity  1.000  
 537   537  mt        -62.0   -47.2  Favored     ?    11   50.580     8  0.59    11  0.55  molprobity  1.000  
 538   538  t         -56.4   -47.8  Favored     ?     9   54.390     7  0.76    10  0.71  molprobity  1.000  
 539   539  OUTLIER   -57.8   -42.2  Favored     ?    11   58.310     8  0.67    11  0.65  molprobity  1.000  
 540   540  OUTLIER   -58.9   -48.1  Favored     ?    11   51.390     8  0.63    11  0.77  molprobity  1.000  
 541   541  ?         -56.9   -43.2  Favored     ?     5   51.340     5  0.72     7  0.76  molprobity  1.000  
 542   542  m-85      -74.8    -6.6  Favored     ?     9   50.460    12  0.48    16  0.43  molprobity  1.000  
 543   543  m80        62.3    34.3  Favored     1     7   61.820    11  0.55    15  0.56  molprobity  1.000  
 544   544  mm-40      68.3    23.5  Favored     ?     6   58.560     9  0.64    12  0.62  molprobity  1.000  
 545   545  ?        -148.4   125.8  Favored     ?     2   40.850     5  0.82     7  0.66  molprobity  1.000  
 546   546  ?        -155.9   149.7  Favored     ?     3   40.640     4  0.81     5  1.02  molprobity  1.000  
 547   547  ?         -77.1   164.1  Favored     ?     6   41.750     7  0.65     9  0.80  molprobity  1.000  
 548   548  m         -48.1   122.1  Favored     ?     7   55.710     7  0.73    10  0.65  molprobity  1.000  
 549   549  ?          88.6   -20.2  Favored     ?     3   67.460     4  0.88     5  1.02  molprobity  1.000  
 550   550  mt-10     -58.6   -62.5  Allowed     ?     6   70.260     9  0.64    12  0.54  molprobity  1.000  
 551   551  OUTLIER   -61.8   -39.3  Favored     ?     9   59.920     7  0.86    10  0.68  molprobity  1.000  
 552   552  ?         -59.0   -44.2  Favored     ?     3   50.740     4  0.90     5  0.82  molprobity  1.000  
 553   553  ?         -59.2   -47.5  Favored     ?     3   45.510     4  0.79     5  0.99  molprobity  1.000  
 554   554  m-85      -67.0   -41.9  Favored     ?     9   54.520    13  0.54    18  0.47  molprobity  1.000  
 555   555  mt        -57.0   -56.9  Favored     ?    11   42.610     8  0.60    11  0.61  molprobity  1.000  
 556   556  m         -54.2   -52.2  Favored     ?     7   51.890     7  0.62    10  0.70  molprobity  1.000  
 557   557  ?         -51.6   -56.7  Favored     ?     5   51.650     5  0.75     7  0.75  molprobity  1.000  
 558   558  OUTLIER   -72.9   -33.7  Favored     ?    11   46.410     8  0.74    11  0.57  molprobity  1.000  
 559   559  mt        -71.3   -48.2  Favored     ?    11   50.160     8  0.72    11  0.58  molprobity  1.000  
 560   560  t         -52.7   -54.8  Favored     ?     9   49.710     7  0.76    10  0.67  molprobity  1.000  
 561   561  mt        -55.5   -51.1  Favored     ?    11   51.380     8  0.60    11  0.62  molprobity  1.000  
 562   562  t70       -62.1   -51.1  Favored     ?     4   45.210     8  0.63    11  0.58  molprobity  1.000  
 563   563  t         -61.9   -48.9  Favored     ?     9   46.180     7  0.76    10  0.67  molprobity  1.000  
 564   564  OUTLIER   -51.1   -51.3  Favored     ?    11   44.620     8  0.63    11  0.69  molprobity  1.000  
 565   565  ttp       -46.9   -46.0  Favored     ?     9   50.080     8  0.66    10  0.67  molprobity  1.000  
 566   566  mm        -68.2   -55.4  Favored     ?    11   48.570     8  0.70    11  0.51  molprobity  1.000  
 567   567  m         -62.7   -44.2  Favored     ?     9   49.560     7  0.68    10  0.73  molprobity  1.000  
 568   568  p         -60.0   -43.3  Favored     ?     7   40.510     7  0.75    10  0.55  molprobity  1.000  
 569   569  ?         -58.3   -38.9  Favored     ?     3   50.260     4  0.75     5  1.12  molprobity  1.000  
 570   570  tp        -66.7   -44.2  Favored     ?    11   51.330     8  0.57    11  0.67  molprobity  1.000  
 571   571  mt        -58.2   -45.3  Favored     ?    11   45.330     8  0.70    11  0.69  molprobity  1.000  
 572   572  t         -59.4   -46.4  Favored     ?     5   46.620     6  0.87     8  0.80  molprobity  1.000  
 573   573  t         -60.8   -42.4  Favored     ?     5   51.010     6  0.83     8  0.75  molprobity  1.000  
 574   574  mt        -80.9   -26.4  Favored     ?    11   62.480     8  0.67    11  0.62  molprobity  1.000  
 575   575  ?         -58.6   122.8  Favored     ?     5   55.010     5  0.73     7  0.77  molprobity  1.000  
 576   576  OUTLIER   -93.8   -15.7  Favored     ?     9   57.380     7  0.80    10  0.72  molprobity  1.000  
 577   577  t         -92.0   120.9  Favored     ?     9   69.410     7  0.74    11  0.59  molprobity  1.000  
 578   578  Cg_endo   -53.0   -56.5  Favored     ?     7   64.810     8  0.43    11  0.61  molprobity  1.000  
 579   579  ?         -47.6   -50.8  Favored     ?     5   68.140     5  0.75     7  0.75  molprobity  1.000  
 580   580  OUTLIER   -60.6   -48.2  Favored     ?    11   69.540     8  0.66    11  0.66  molprobity  1.000  
 581   581  tttp      -53.3   -38.6  Favored     ?    13   53.370     9  0.57    11  0.69  molprobity  1.000  
 582   582  m95       -88.0   -35.3  Favored     ?    10   62.410    16  0.48    23  0.47  molprobity  1.000  
 583   583  t         -55.0   -47.6  Favored     ?     9   48.740     7  0.77    10  0.71  molprobity  1.000  
 584   584  m95       -72.3   -42.1  Favored     ?    10   51.030    16  0.43    23  0.52  molprobity  1.000  
 585   585  t80       -54.4   -48.9  Favored     ?     9   54.610    13  0.54    18  0.49  molprobity  1.000  
 586   586  mt        -60.5   -48.9  Favored     ?    11   62.480     8  0.64    11  0.60  molprobity  1.000  
 587   587  t-105     -56.6   -46.1  Favored     ?    10   54.060    16  0.47    23  0.48  molprobity  1.000  
 588   588  t         -55.4   -48.3  Favored     ?     5   46.810     6  0.92     8  0.77  molprobity  1.000  
 589   589  m         -58.8   -44.4  Favored     ?     5   51.720     6  0.66     8  0.74  molprobity  1.000  
 590   590  ?         -54.1   -48.8  Favored     ?     5   44.030     5  0.71     7  0.81  molprobity  1.000  
 591   591  ?         -56.7   -48.6  Favored     ?     5   51.610     5  0.70     7  0.89  molprobity  1.000  
 592   592  t80       -56.7   -46.8  Favored     ?     9   55.740    12  0.53    16  0.50  molprobity  1.000  
 593   593  OUTLIER   -60.1   -43.2  Favored     ?    11   46.900     8  0.66    11  0.55  molprobity  1.000  
 594   594  ?         -52.5   -50.5  Favored     ?     3   42.710     4  0.78     5  0.99  molprobity  1.000  
 595   595  t         -57.9   -55.5  Favored     ?     9   51.160     7  0.74    10  0.74  molprobity  1.000  
 596   596  mt        -56.8   -43.8  Favored     ?    11   61.510     8  0.62    11  0.55  molprobity  1.000  
 597   597  t80       -54.6   -58.5  Favored     ?     9   52.220    13  0.51    18  0.39  molprobity  1.000  
 598   598  mt        -50.7   -51.5  Favored     ?    11   47.140     8  0.58    11  0.69  molprobity  1.000  
 599   599  OUTLIER   -57.7   -49.1  Favored     ?    11   43.230     8  0.61    11  0.60  molprobity  1.000  
 600   600  m95       -87.2   -28.0  Favored     ?    10   55.550    16  0.48    23  0.40  molprobity  1.000  
 601   601  t        -105.2   -88.1  OUTLIER     ?     9   55.110     7  0.75    11  0.60  molprobity  1.000  
 602   602  Cg_endo   -63.4   -47.6  Favored     ?     7   50.570     8  0.32    11  0.54  molprobity  1.000  
 603   603  mt        -65.5   -43.1  Favored     ?    11   46.750     8  0.64    11  0.59  molprobity  1.000  
 604   604  ttp180    -67.2   -38.3  Favored     ?    13   72.730    11  0.56    14  0.61  molprobity  1.000  
 605   605  ?         -55.1   -54.1  Favored     ?     5   50.970     5  0.74     7  0.80  molprobity  1.000  
 606   606  ttp       -60.9   -42.8  Favored     ?     9   56.710     8  0.60    10  0.65  molprobity  1.000  
 607   607  ?         -54.5   -45.4  Favored     ?     5   48.990     5  0.67     7  0.83  molprobity  1.000  
 608   608  t         -79.3   -41.3  Favored     ?     9   67.060     7  0.85    10  0.71  molprobity  1.000  
 609   609  ?         -60.7   -34.8  Favored     ?     6   53.900     7  0.67     9  0.67  molprobity  1.000  
 610   610  OUTLIER   -78.7   -26.7  Favored     ?    13   54.520    11  0.62    14  0.64  molprobity  1.000  
 611   611  ?         166.6   152.0  Favored     ?     3   66.900     4  0.83     5  1.02  molprobity  1.000  
 612   612  tt0       -71.5   -46.5  Favored     ?     6   73.640     9  0.67    12  0.64  molprobity  1.000  
 613   613  ?         -58.2   -56.8  Favored     ?     5   52.090     5  0.73     7  0.77  molprobity  1.000  
 614   614  OUTLIER   -71.2   -34.2  Favored     ?    11   68.020     8  0.70    11  0.57  molprobity  1.000  
 615   615  ?         -62.3   -40.1  Favored     ?     3   69.890     4  0.84     5  1.05  molprobity  1.000  
 616   616  OUTLIER   -65.4   -41.3  Favored     ?     3   70.440     6  0.70     8  0.74  molprobity  1.000  
 617   617  ?         -66.0   -47.3  Favored     ?     5   51.650     5  0.73     7  0.86  molprobity  1.000  
 618   618  t80       -61.8   -49.6  Favored     ?     9   45.180    13  0.52    18  0.49  molprobity  1.000  
 619   619  mt-30     -59.2   -44.9  Favored     1     8   55.200     9  0.64    12  0.62  molprobity  1.000  
 620   620  ?         -61.0   -50.3  Favored     ?     8   45.300     8  0.61    10  0.77  molprobity  1.000  
 621   621  m-20      -61.9   -47.4  Favored     ?     6   50.670     8  0.66    11  0.64  molprobity  1.000  
 622   622  t         -61.3   -52.1  Favored     ?     9   48.570     7  0.80    10  0.69  molprobity  1.000  
 623   623  ?         -48.8   -58.4  Favored     ?     5   46.330     5  0.73     7  1.04  molprobity  1.000  
 624   624  t80       -52.5   -48.2  Favored     ?     9   50.130    12  0.52    16  0.42  molprobity  1.000  
 625   625  tt        -58.5   -52.5  Favored     ?    11   61.880     8  0.58    11  0.64  molprobity  1.000  
 626   626  m         -54.0   -55.7  Favored     ?     7   55.660     7  0.63    10  0.68  molprobity  1.000  
 627   627  t         -54.6   -55.3  Favored     ?     9   51.660     7  0.80    10  0.60  molprobity  1.000  
 628   628  mm        -62.7   -50.5  Favored     ?    11   56.940     8  0.70    11  0.61  molprobity  1.000  
 629   629  m0        -60.2   -27.9  Favored     ?    10   53.050    16  0.45    23  0.42  molprobity  1.000  
 630   630  OUTLIER   -71.8   -22.6  Favored     ?     9   48.670    12  0.51    16  0.43  molprobity  1.000  
 631   631  mt        -65.9   -34.1  Favored     ?    11   47.090     8  0.62    11  0.63  molprobity  1.000  
 632   632  m-85      -61.7   -54.3  Favored     ?     9   47.640    13  0.50    19  0.57  molprobity  1.000  
 633   633  Cg_exo    -61.7   -34.4  Favored     ?     7   49.690     8  0.39    11  0.68  molprobity  1.000  
 634   634  mm        -63.7   -52.3  Favored     ?    11   56.430     8  0.77    11  0.65  molprobity  1.000  
 635   635  t         -60.5   -46.4  Favored     ?     9   49.340     7  0.73    10  0.74  molprobity  1.000  
 636   636  t80       -53.2   -54.5  Favored     ?     9   51.490    12  0.49    16  0.55  molprobity  1.000  
 637   637  ?         -51.9   -53.9  Favored     ?     7   55.180     7  0.67     9  0.61  molprobity  1.000  
 638   638  pt        -87.6   -11.9  Favored     ?    11   60.840     8  0.73    11  0.61  molprobity  1.000  
 639   639  ?         -82.8  -179.6  Favored     ?     3   62.920     4  0.91     6  0.63  molprobity  1.000  
 640   640  Cg_endo   -68.6   -16.9  Favored     ?     7   69.780     8  0.31    11  0.54  molprobity  1.000  
 641   641  mt-10     -81.8    -7.6  Favored     ?     6   51.730     9  0.62    12  0.48  molprobity  1.000  
 642   642  ?        -130.2  -113.2  Allowed     ?     3   52.900     4  0.82     5  0.95  molprobity  1.000  
 643   643  mt        -77.3   -16.5  Favored     ?    11   54.360     8  0.60    11  0.62  molprobity  1.000  
 644   644  ?          61.2    39.1  Favored     ?     6   57.850     7  0.69     9  0.80  molprobity  1.000  
 645   645  mt        -76.9   -39.0  Favored     ?    11   58.780     8  0.73    11  0.60  molprobity  1.000  
 646   646  pt       -111.3   153.3  Favored     ?    11   57.430     8  0.74    11  0.74  molprobity  1.000  
 647   647  OUTLIER   -68.8   158.0  Favored     ?     5   60.520     6  0.82     8  0.73  molprobity  1.000  
 648   648  OUTLIER   -55.2   -52.3  Favored     ?     4   63.770     8  0.58    12  0.57  molprobity  1.000  
 649   649  Cg_endo   -58.9   -44.0  Favored     ?     7   60.210     8  0.35    11  0.68  molprobity  1.000  
 650   650  m         -57.3   -50.0  Favored     ?     7   62.160     7  0.70    10  0.85  molprobity  1.000  
 651   651  p         -61.9   -43.5  Favored     ?     5   60.310     6  0.81     8  0.85  molprobity  1.000  
 652   652  t         -61.7   -46.8  Favored     ?     9   63.510     7  0.86    10  0.67  molprobity  1.000  
 653   653  m95       -67.2   -39.5  Favored     ?    10   52.640    16  0.45    23  0.49  molprobity  1.000  
 654   654  ?         -62.7   -46.0  Favored     ?     5   48.990     5  0.68     7  0.73  molprobity  1.000  
 655   655  OUTLIER   -62.8   -40.5  Favored     ?    11   61.580     8  0.66    11  0.61  molprobity  1.000  
 656   656  OUTLIER   -57.0   -51.7  Favored     ?    11   52.990     8  0.65    11  0.64  molprobity  1.000  
 657   657  mt        -56.4   -50.3  Favored     ?    11   67.610     8  0.70    11  0.62  molprobity  1.000  
 658   658  mtt       -56.9   -50.6  Favored     ?     9   54.280     8  0.62    10  0.69  molprobity  1.000  
 659   659  m-20      -60.6   -37.1  Favored     ?     4   60.000     8  0.68    11  0.62  molprobity  1.000  
 660   660  t         -68.2   -45.3  Favored     ?     9   47.980     7  0.73    10  0.69  molprobity  1.000  
 661   661  mt        -59.2   -47.5  Favored     ?    11   52.430     8  0.62    11  0.71  molprobity  1.000  
 662   662  ?         -73.0   -31.8  Favored     ?     5   49.930     4  0.63     4  0.39  molprobity  1.000  
 663   663  ?             ?       ?  ?           ?    39   40.080    27  1.27    30  1.06  mogul       1.000  
 664   664  t         -98.8   -62.3  Allowed     ?     9   56.880     7  0.29    10  0.64  molprobity  1.000  
 665   665  t         -59.3   -47.8  Favored     ?     9   48.790     7  0.70    10  0.69  molprobity  1.000  
 666   666  t80       -59.5   -41.4  Favored     ?     9   52.230    13  0.54    18  0.42  molprobity  1.000  
 667   667  ?         -57.1   -50.6  Favored     ?     5   42.940     5  0.69     7  0.79  molprobity  1.000  
 668   668  m-85      -68.3   -38.6  Favored     ?     9   46.020    12  0.49    16  0.58  molprobity  1.000  
 669   669  t80       -62.6   -49.3  Favored     ?     9   46.920    13  0.51    18  0.50  molprobity  1.000  
 670   670  ?         -62.6   -40.2  Favored     ?     5   38.770     5  0.70     7  0.89  molprobity  1.000  
 671   671  ?         -60.7   -48.3  Favored     ?     5   43.010     5  0.77     7  0.83  molprobity  1.000  
 672   672  ?         -61.8   -43.5  Favored     ?     5   60.560     5  0.74     7  0.82  molprobity  1.000  
 673   673  m-20      -66.6   -33.7  Favored     ?     6   75.180     8  0.64    11  0.59  molprobity  1.000  
 674   674  OUTLIER   -75.6   -41.5  Favored     ?    11   54.880     8  0.61    11  0.61  molprobity  1.000  
 675   675  ?         -65.0   -37.4  Favored     ?     4   44.570     6  0.75     8  0.78  molprobity  1.000  
 676   676  OUTLIER   -59.3   -47.3  Favored     ?     7   46.650     7  0.73    10  0.78  molprobity  1.000  
 677   677  ?         -68.0   -39.4  Favored     ?     5   59.700     5  0.71     7  0.84  molprobity  1.000  
 678   678  mt        -67.4   -38.0  Favored     ?    11   57.220     8  0.69    11  0.64  molprobity  1.000  
 679   679  ?             ?       ?  ?           ?     2   56.720     4  0.85     4  0.79  molprobity  1.000  
 680   680  t70           ?       ?  ?           ?     3   83.920     8  0.65    11  0.67  molprobity  1.000  
 681   681  p-90      -63.5   -36.6  Favored     ?    10  104.300    16  0.49    23  0.45  molprobity  1.000  
 682   682  ?         -59.6   -41.8  Favored     ?     2   81.460     5  0.88     7  0.85  molprobity  1.000  
 683   683  ?         -60.1   -45.8  Favored     ?     5   65.790     5  0.76     7  0.82  molprobity  1.000  
 684   684  m-85      -65.0   -44.3  Favored     ?     9   60.630    12  0.50    16  0.39  molprobity  1.000  
 685   685  OUTLIER   -65.8   -41.2  Favored     ?    11   60.380     8  0.59    11  0.60  molprobity  1.000  
 686   686  mt        -61.0   -48.7  Favored     ?    11   50.670     8  0.80    11  0.58  molprobity  1.000  
 687   687  ?         -53.4   -51.9  Favored     ?     3   50.230     4  0.88     5  0.97  molprobity  1.000  
 688   688  t80       -55.8   -54.7  Favored     ?     9   55.420    12  0.46    16  0.50  molprobity  1.000  
 689   689  p         -58.0   -50.4  Favored     ?     7   58.260     7  0.61    10  0.59  molprobity  1.000  
 690   690  mt        -56.9   -50.2  Favored     ?    11   60.530     8  0.70    11  0.61  molprobity  1.000  
 691   691  tpp       -69.0   -45.2  Favored     ?     9   60.330     8  0.67    10  0.58  molprobity  1.000  
 692   692  m         -56.7   -56.0  Favored     ?     5   55.530     6  0.85     8  0.66  molprobity  1.000  
 693   693  mt        -60.2   -51.3  Favored     ?    11   54.340     8  0.62    11  0.73  molprobity  1.000  
 694   694  ?         -49.5   -52.0  Favored     ?     5   57.640     5  0.72     7  0.80  molprobity  1.000  
 695   695  OUTLIER   -52.2   -52.0  Favored     ?     5   52.120     6  0.84     8  0.82  molprobity  1.000  
 696   696  mt        -56.8   -49.0  Favored     ?    11   54.370     8  0.68    11  0.73  molprobity  1.000  
 697   697  ?         -62.3   -49.3  Favored     ?     5   56.010     5  0.72     7  0.79  molprobity  1.000  
 698   698  mt        -58.7   -44.8  Favored     ?    11   59.320     8  0.71    11  0.63  molprobity  1.000  
 699   699  t80       -65.2   -55.9  Favored     ?     9   60.990    13  0.51    18  0.44  molprobity  1.000  
 700   700  ?         -54.2   -54.5  Favored     ?     5   47.210     5  0.67     7  0.93  molprobity  1.000  
 701   701  ?         -64.4   -40.5  Favored     ?     2   59.130     5  0.91     7  0.65  molprobity  1.000  
 702   702  ?         -59.0   146.6  Favored     ?     3   67.030     4  0.83     5  1.08  molprobity  1.000  
 703   703  t         -67.7   146.4  Favored     ?     5   68.830     6  0.81     8  0.77  molprobity  1.000  
 704   704  OUTLIER  -116.3    24.9  Favored     ?    13   60.640     9  0.62    11  0.69  molprobity  1.000  
 705   705  OUTLIER  -121.3   130.7  Favored     ?     7   64.670     7  0.75    10  0.82  molprobity  1.000  
 706   706  ?          57.4  -127.9  OUTLIER     ?     2   80.790     5  0.92     8  0.59  molprobity  1.000  
 707   707  Cg_endo   -67.5   -39.3  Favored     ?     7   77.390     8  0.36    11  0.67  molprobity  1.000  
 708   708  ?         -54.6   -40.6  Favored     ?     5   60.240     5  0.71     7  0.73  molprobity  1.000  
 709   709  OUTLIER   -48.6   -62.0  Allowed     ?    11   46.570     8  0.66    11  0.60  molprobity  1.000  
 710   710  p-80      -61.7   -29.4  Favored     ?     7   57.480    11  0.54    15  0.79  molprobity  1.000  
 711   711  m-70      -68.0   -43.7  Favored     ?     7   49.830    11  0.55    15  0.60  molprobity  1.000  
 712   712  m         -59.4   -47.1  Favored     ?     7   54.170     7  0.69    10  0.64  molprobity  1.000  
 713   713  mt        -60.9   -49.3  Favored     ?    11   51.620     8  0.65    11  0.59  molprobity  1.000  
 714   714  mt        -63.9   -46.0  Favored     ?    11   55.840     8  0.63    11  0.70  molprobity  1.000  
 715   715  m-70      -66.1   -34.4  Favored     ?     7   59.330    11  0.60    15  0.58  molprobity  1.000  
 716   716  ?         -74.1   -31.7  Favored     ?     5   52.430     5  0.76     7  0.78  molprobity  1.000  
 717   717  ?         -68.8   -44.4  Favored     ?     5   46.960     5  0.77     7  0.77  molprobity  1.000  
 718   718  t         -48.7   -58.9  Favored     ?     9   46.070     7  0.72    11  0.51  molprobity  1.000  
 719   719  Cg_endo   -57.7   -35.0  Favored     ?     7   45.420     8  0.37    11  0.71  molprobity  1.000  
 720   720  t80       -62.1   -38.3  Favored     ?     9   49.470    12  0.56    16  0.49  molprobity  1.000  
 721   721  mt        -65.5   -57.6  Favored     ?    11   44.930     8  0.73    11  0.74  molprobity  1.000  
 722   722  ?         -49.7   -47.2  Favored     ?     5   44.660     5  0.71     7  0.83  molprobity  1.000  
 723   723  ?         -53.0   -59.4  Favored     ?     5   48.680     5  0.74     7  0.86  molprobity  1.000  
 724   724  m         -50.4   -46.5  Favored     ?     7   50.390     7  0.67    10  0.66  molprobity  1.000  
 725   725  ?         -56.1   -55.7  Favored     ?     5   51.300     5  0.66     7  0.77  molprobity  1.000  
 726   726  m-85      -61.0   -39.1  Favored     ?     9   50.860    13  0.53    18  0.49  molprobity  1.000  
 727   727  tp        -60.9   -45.6  Favored     ?    11   51.600     8  0.58    11  0.66  molprobity  1.000  
 728   728  ?         -56.4   -44.4  Favored     ?     5   49.430     5  0.79     7  0.83  molprobity  1.000  
 729   729  mtm       -72.0   -33.6  Favored     ?     9   52.610     8  0.63    10  0.60  molprobity  1.000  
 730   730  OUTLIER   -60.9   -38.3  Favored     ?     7   51.540     7  0.68    10  0.85  molprobity  1.000  
 731   731  m-85      -95.0    11.4  Favored     ?     9   71.570    12  0.56    16  0.46  molprobity  1.000  
 732   732  ?          51.3    37.9  Favored     ?     3   78.210     4  0.85     5  0.90  molprobity  1.000  
 733   733  mt        -62.2   -55.9  Favored     ?    11   65.140     8  0.77    11  0.52  molprobity  1.000  
 734   734  ?         -92.7     1.0  Favored     ?     3   71.500     4  0.78     5  1.10  molprobity  1.000  
 735   735  p         -80.3   120.0  Favored     ?     7   76.800     7  0.64    10  0.67  molprobity  1.000  
 736   736  mt       -100.0   129.5  Favored     ?    11   74.460     8  0.68    11  0.71  molprobity  1.000  
 737   737  ?        -108.2   116.7  Favored     ?     2   70.000     5  0.98     7  0.79  molprobity  1.000  
 738   738  ?        -113.0   143.1  Favored     ?     2   80.900     5  0.78     7  0.79  molprobity  1.000  
 739   739  m-85      -55.2   158.2  Favored     ?     9   98.740    12  0.54    16  0.53  molprobity  1.000  
 740   740  ?          63.4    40.0  Favored     ?     2  120.190     5  0.81     7  0.73  molprobity  1.000  
 741   741  ?          70.7    46.1  Favored     ?     3  115.230     4  0.95     5  0.96  molprobity  1.000  
 742   742  ?        -119.7   105.9  Favored     ?     2   94.050     5  0.87     7  0.87  molprobity  1.000  
 743   743  ?        -113.5   133.6  Favored     ?     2   65.110     5  1.00     7  0.77  molprobity  1.000  
 744   744  m        -126.9   116.5  Favored     ?     7   64.640     7  0.64    10  0.69  molprobity  1.000  
 745   745  m-85      -93.2    95.2  Favored     ?     9   61.410    13  0.50    18  0.47  molprobity  1.000  
 746   746  mt        -56.3   -42.5  Favored     ?    11   41.640     8  0.70    11  0.65  molprobity  1.000  
 747   747  ?         -56.6   -39.3  Favored     ?     5   42.210     5  0.75     7  0.71  molprobity  1.000  
 748   748  OUTLIER   -57.6   -51.5  Favored     ?    13   52.430    11  0.55    14  0.79  molprobity  1.000  
 749   749  m-85      -68.8   -39.5  Favored     ?     9   47.210    13  0.53    18  0.51  molprobity  1.000  
 750   750  ?         -56.6   -46.6  Favored     ?     5   45.850     5  0.65     7  0.82  molprobity  1.000  
 751   751  t0        -54.3   -58.5  Favored     ?     4   65.170     8  0.63    11  0.75  molprobity  1.000  
 752   752  m0        -56.7   -39.2  Favored     ?    10   66.580    16  0.50    23  0.45  molprobity  1.000  
 753   753  p         -64.0   -24.7  Favored     ?     5   51.790     6  0.83     8  0.69  molprobity  1.000  
 754   754  t        -105.2   -48.4  Favored     ?     9   49.600     7  0.77    10  0.70  molprobity  1.000  
 755   755  p         -62.0   -55.4  Favored     ?     7   43.770     7  0.65    10  0.66  molprobity  1.000  
 756   756  p         -51.2   -50.4  Favored     ?     7   42.520     7  0.63    11  0.50  molprobity  1.000  
 757   757  Cg_exo    -56.9   -41.7  Favored     ?     7   43.660     8  0.32    11  0.55  molprobity  1.000  
 758   758  mt        -62.1   -44.1  Favored     ?    11   45.010     8  0.71    11  0.57  molprobity  1.000  
 759   759  mt        -63.5   -43.7  Favored     ?    11   38.820     8  0.59    11  0.68  molprobity  1.000  
 760   760  mp        -64.3   -41.4  Favored     ?    11   44.910     8  0.61    11  0.66  molprobity  1.000  
 761   761  ?         -55.5   -51.0  Favored     ?     5   48.580     5  0.75     7  0.84  molprobity  1.000  
 762   762  t         -54.8   -46.3  Favored     ?     5   56.780     6  0.76     8  0.73  molprobity  1.000  
 763   763  mt        -61.7   -47.1  Favored     ?    11   46.130     8  0.65    11  0.61  molprobity  1.000  
 764   764  t         -54.9   -48.7  Favored     ?     9   49.850     7  0.74    10  0.69  molprobity  1.000  
 765   765  OUTLIER   -60.0   -39.9  Favored     ?    11   49.130     8  0.60    11  0.58  molprobity  1.000  
 766   766  OUTLIER   -60.0   -47.7  Favored     ?    11   49.670     8  0.60    11  0.74  molprobity  1.000  
 767   767  ?         -56.8   -42.0  Favored     ?     5   51.170     5  0.74     7  0.84  molprobity  1.000  
 768   768  m-85      -77.3    -4.7  Favored     ?     9   45.960    12  0.57    16  0.46  molprobity  1.000  
 769   769  m80        60.8    34.9  Favored     1     7   50.180    11  0.54    15  0.57  molprobity  1.000  
 770   770  mm-40      68.4    24.0  Favored     ?     6   58.270     9  0.67    12  0.50  molprobity  1.000  
 771   771  OUTLIER  -148.5   134.3  Favored     ?    13   51.150    11  0.60    14  0.65  molprobity  1.000  
 772   772  ?        -156.0   152.8  Favored     ?     3   45.710     4  0.78     5  0.99  molprobity  1.000  
 773   773  mtt180    -73.3   158.3  Favored     ?    13   60.670    11  0.58    14  0.74  molprobity  1.000  
 774   774  m         -49.9   123.5  Favored     ?     7   54.870     7  0.75    10  0.68  molprobity  1.000  
 775   775  ?          88.4   -14.9  Favored     ?     3   58.460     4  0.95     5  0.97  molprobity  1.000  
 776   776  mt-10     -58.2   -63.1  Allowed     ?     6   64.740     9  0.71    12  0.53  molprobity  1.000  
 777   777  OUTLIER   -60.4   -38.8  Favored     ?     9   68.450     7  0.79    10  0.75  molprobity  1.000  
 778   778  ?         -56.9   -45.0  Favored     ?     3   76.450     4  0.93     5  0.88  molprobity  1.000  
 779   779  ?         -57.2   -49.7  Favored     ?     3   62.530     4  0.93     5  0.96  molprobity  1.000  
 780   780  m-85      -66.9   -41.4  Favored     ?     9   56.110    13  0.50    18  0.50  molprobity  1.000  
 781   781  mt        -56.8   -58.0  Favored     ?    11   54.810     8  0.64    11  0.57  molprobity  1.000  
 782   782  m         -54.0   -52.0  Favored     ?     7   47.370     7  0.61    10  0.70  molprobity  1.000  
 783   783  ?         -51.6   -56.8  Favored     ?     5   43.430     5  0.67     7  0.72  molprobity  1.000  
 784   784  OUTLIER   -73.9   -33.7  Favored     ?    11   48.940     8  0.70    11  0.65  molprobity  1.000  
 785   785  OUTLIER   -68.2   -50.9  Favored     ?    11   46.070     8  0.73    11  0.65  molprobity  1.000  
 786   786  t         -53.5   -54.4  Favored     ?     9   50.620     7  0.71    10  0.67  molprobity  1.000  
 787   787  mt        -54.5   -51.8  Favored     ?    11   57.200     8  0.66    11  0.57  molprobity  1.000  
 788   788  t70       -62.7   -51.0  Favored     ?     4   49.280     8  0.64    11  0.57  molprobity  1.000  
 789   789  t         -60.4   -49.7  Favored     ?     9   44.450     7  0.74    10  0.71  molprobity  1.000  
 790   790  OUTLIER   -51.5   -51.0  Favored     ?    11   51.190     8  0.64    11  0.69  molprobity  1.000  
 791   791  ttp       -46.8   -45.7  Favored     ?     9   49.690     8  0.66    10  0.59  molprobity  1.000  
 792   792  mm        -70.3   -54.4  Favored     ?    11   42.620     8  0.73    11  0.61  molprobity  1.000  
 793   793  t         -55.5   -51.1  Favored     ?     9   41.150     7  0.86    10  0.66  molprobity  1.000  
 794   794  p         -58.5   -44.7  Favored     ?     7   53.900     7  0.67    10  0.65  molprobity  1.000  
 795   795  ?         -56.1   -39.8  Favored     ?     3   50.610     4  0.83     5  0.91  molprobity  1.000  
 796   796  tp        -67.5   -44.7  Favored     ?    11   51.170     8  0.73    11  0.59  molprobity  1.000  
 797   797  mt        -58.1   -45.0  Favored     ?    11   48.610     8  0.70    11  0.73  molprobity  1.000  
 798   798  t         -58.4   -46.8  Favored     ?     5   46.490     6  0.77     8  0.81  molprobity  1.000  
 799   799  t         -61.1   -42.4  Favored     ?     5   60.950     6  0.86     8  0.67  molprobity  1.000  
 800   800  mt        -82.2   -22.8  Favored     ?    11   55.180     8  0.63    11  0.76  molprobity  1.000  
 801   801  ?         -55.4   124.1  Favored     ?     5   53.970     5  0.74     7  0.91  molprobity  1.000  
 802   802  t         -91.2   -20.7  Favored     ?     9   65.300     7  0.78    10  0.71  molprobity  1.000  
 803   803  t         -92.7   122.2  Favored     ?     9   62.940     7  0.74    11  0.61  molprobity  1.000  
 804   804  Cg_exo    -52.1   -55.2  Favored     ?     7   41.520     8  0.33    11  0.58  molprobity  1.000  
 805   805  ?         -45.7   -52.3  Favored     ?     5   53.430     5  0.67     7  0.69  molprobity  1.000  
 806   806  mt        -61.3   -47.0  Favored     ?    11   57.880     8  0.56    11  0.62  molprobity  1.000  
 807   807  tttp      -52.3   -39.3  Favored     ?    13   53.250     9  0.60    11  0.67  molprobity  1.000  
 808   808  m95       -87.6   -36.0  Favored     ?    10   64.910    16  0.48    23  0.43  molprobity  1.000  
 809   809  t         -55.2   -47.8  Favored     ?     9   54.240     7  0.69    10  0.74  molprobity  1.000  
 810   810  m95       -71.7   -42.3  Favored     ?    10   52.440    16  0.44    23  0.47  molprobity  1.000  
 811   811  t80       -53.3   -49.6  Favored     ?     9   44.300    13  0.54    18  0.49  molprobity  1.000  
 812   812  mt        -62.3   -47.5  Favored     ?    11   53.470     8  0.63    11  0.64  molprobity  1.000  
 813   813  t-105     -57.4   -45.6  Favored     ?    10   60.340    16  0.46    23  0.49  molprobity  1.000  
 814   814  t         -55.0   -48.6  Favored     ?     5   55.660     6  0.83     8  0.79  molprobity  1.000  
 815   815  m         -59.2   -44.2  Favored     ?     5   52.910     6  0.74     8  0.71  molprobity  1.000  
 816   816  ?         -54.4   -48.4  Favored     ?     5   49.220     5  0.70     7  0.80  molprobity  1.000  
 817   817  ?         -56.9   -47.9  Favored     ?     5   49.810     5  0.69     7  0.83  molprobity  1.000  
 818   818  t80       -57.5   -46.5  Favored     ?     9   50.350    12  0.52    16  0.46  molprobity  1.000  
 819   819  OUTLIER   -59.2   -43.5  Favored     ?    11   41.430     8  0.71    11  0.56  molprobity  1.000  
 820   820  ?         -52.6   -50.2  Favored     ?     3   44.510     4  0.85     5  0.98  molprobity  1.000  
 821   821  t         -58.7   -55.1  Favored     ?     9   47.440     7  0.76    10  0.69  molprobity  1.000  
 822   822  mt        -57.1   -43.1  Favored     ?    11   57.750     8  0.62    11  0.60  molprobity  1.000  
 823   823  t80       -54.7   -58.9  Favored     ?     9   57.670    13  0.52    18  0.47  molprobity  1.000  
 824   824  OUTLIER   -48.3   -53.5  Favored     ?    11   59.620     8  0.64    11  0.63  molprobity  1.000  
 825   825  OUTLIER   -57.7   -48.8  Favored     ?    11   59.100     8  0.60    11  0.63  molprobity  1.000  
 826   826  m95       -87.9   -28.0  Favored     ?    10   68.230    16  0.48    23  0.40  molprobity  1.000  
 827   827  t        -104.8   -87.5  OUTLIER     ?     9   55.670     7  0.75    11  0.55  molprobity  1.000  
 828   828  Cg_endo   -63.1   -47.7  Favored     ?     7   60.470     8  0.36    11  0.53  molprobity  1.000  
 829   829  mt        -66.0   -43.2  Favored     ?    11   62.680     8  0.61    11  0.67  molprobity  1.000  
 830   830  ttt-85    -66.0   -39.6  Favored     ?    13   66.890    11  0.61    14  0.66  molprobity  1.000  
 831   831  ?         -55.0   -54.2  Favored     ?     5   67.170     5  0.70     7  0.81  molprobity  1.000  
 832   832  ttp       -61.6   -42.7  Favored     ?     9   64.670     8  0.62    10  0.71  molprobity  1.000  
 833   833  ?         -54.3   -45.6  Favored     ?     5   59.600     5  0.68     7  0.81  molprobity  1.000  
 834   834  m         -81.0   -39.2  Favored     ?     9   52.590     7  0.77    10  0.71  molprobity  1.000  
 835   835  OUTLIER   -59.9   -35.3  Favored     ?     6   70.440     9  0.63    12  0.53  molprobity  1.000  
 836   836  mtt85     -80.8   -24.9  Favored     ?    13   61.970    11  0.57    14  0.63  molprobity  1.000  
 837   837  ?         165.6   150.2  Favored     ?     3   58.630     4  0.79     5  1.08  molprobity  1.000  
 838   838  ?         -67.9   -45.9  Favored     ?     2   55.860     5  0.84     7  0.83  molprobity  1.000  
 839   839  ?         -57.3   -59.0  Favored     ?     5   73.320     5  0.80     7  0.73  molprobity  1.000  
 840   840  OUTLIER   -70.8   -34.7  Favored     ?    11   77.340     8  0.74    11  0.59  molprobity  1.000  
 841   841  ?         -62.3   -40.0  Favored     ?     3   70.290     4  0.74     5  1.01  molprobity  1.000  
 842   842  OUTLIER   -65.4   -41.0  Favored     ?     3   54.700     6  0.74     8  0.80  molprobity  1.000  
 843   843  ?         -66.0   -47.6  Favored     ?     5   47.470     5  0.74     7  0.86  molprobity  1.000  
 844   844  t80       -61.3   -49.4  Favored     ?     9   66.100    13  0.52    18  0.47  molprobity  1.000  
 845   845  mt-30     -60.3   -44.1  Favored     ?     8   63.310     9  0.61    12  0.60  molprobity  1.000  
 846   846  mttt      -61.0   -50.2  Favored     ?    13   53.470     9  0.62    11  0.69  molprobity  1.000  
 847   847  m-20      -62.2   -46.7  Favored     ?     6   53.170     8  0.64    11  0.61  molprobity  1.000  
 848   848  t         -61.7   -51.3  Favored     ?     9   51.970     7  0.79    10  0.70  molprobity  1.000  
 849   849  ?         -48.8   -58.1  Favored     ?     5   49.170     5  0.70     7  0.96  molprobity  1.000  
 850   850  t80       -53.0   -48.1  Favored     ?     9   54.850    12  0.54    16  0.45  molprobity  1.000  
 851   851  OUTLIER   -55.9   -54.1  Favored     ?    11   57.720     8  0.68    11  0.79  molprobity  1.000  
 852   852  m         -51.0   -58.5  Favored     ?     7   63.390     7  0.68    10  0.84  molprobity  1.000  
 853   853  p         -57.3   -53.2  Favored     ?     9   70.570     7  0.79    10  0.77  molprobity  1.000  
 854   854  mm        -60.8   -51.8  Favored     ?    11   65.270     8  0.70    11  0.63  molprobity  1.000  
 855   855  m0        -60.7   -30.2  Favored     ?    10   55.050    16  0.48    23  0.52  molprobity  1.000  
 856   856  OUTLIER   -70.8   -23.7  Favored     ?     9   80.170    12  0.55    16  0.43  molprobity  1.000  
 857   857  mt        -65.7   -35.0  Favored     ?    11   57.270     8  0.64    11  0.64  molprobity  1.000  
 858   858  m-85      -61.9   -53.5  Favored     ?     9   56.020    13  0.46    19  0.58  molprobity  1.000  
 859   859  Cg_endo   -61.1   -34.7  Favored     ?     7   53.450     8  0.34    11  0.60  molprobity  1.000  
 860   860  mt        -63.8   -52.2  Favored     ?    11   53.480     8  0.72    11  0.60  molprobity  1.000  
 861   861  t         -61.6   -44.3  Favored     ?     9   58.280     7  0.74    10  0.67  molprobity  1.000  
 862   862  t80       -53.4   -54.4  Favored     ?     9   66.480    12  0.56    16  0.53  molprobity  1.000  
 863   863  OUTLIER   -51.2   -53.0  Favored     ?    11   62.610     8  0.68    11  0.97  molprobity  1.000  
 864   864  OUTLIER   -77.0   -24.4  Favored     ?    11   61.950     8  0.78    11  0.62  molprobity  1.000  
 865   865  ?         -84.2  -179.5  Favored     ?     3   60.870     4  0.86     6  0.65  molprobity  1.000  
 866   866  Cg_endo   -67.3   -15.1  Favored     ?     7   58.480     8  0.32    11  0.59  molprobity  1.000  
 867   867  mt-10     -78.2   -13.2  Favored     ?     6   67.390     9  0.63    12  0.53  molprobity  1.000  
 868   868  ?        -130.6  -113.9  Allowed     ?     3   67.170     4  0.86     5  1.10  molprobity  1.000  
 869   869  mt        -75.6   -17.9  Favored     ?    11   62.820     8  0.66    11  0.60  molprobity  1.000  
 870   870  mtmt       60.9    39.1  Favored     ?    13   66.060     9  0.65    11  0.77  molprobity  1.000  
 871   871  mt        -76.8   -38.9  Favored     ?    11   70.600     8  0.74    11  0.59  molprobity  1.000  
 872   872  pt       -111.6   153.1  Favored     ?    11   71.090     8  0.73    11  0.78  molprobity  1.000  
 873   873  ?         -65.9   154.3  Favored     ?     2   67.250     5  0.99     7  0.85  molprobity  1.000  
 874   874  OUTLIER   -55.0   -52.4  Favored     ?     4   61.750     8  0.58    12  0.54  molprobity  1.000  
 875   875  Cg_endo   -59.3   -44.6  Favored     ?     7   63.690     8  0.37    11  0.53  molprobity  1.000  
 876   876  OUTLIER   -61.1   -46.0  Favored     ?     7   51.700     7  0.65    10  0.86  molprobity  1.000  
 877   877  p         -62.5   -42.0  Favored     ?     5   65.310     6  0.87     8  0.68  molprobity  1.000  
 878   878  t         -63.6   -44.6  Favored     ?     9   60.220     7  0.77    10  0.63  molprobity  1.000  
 879   879  m95       -64.7   -40.5  Favored     ?    10   52.700    16  0.47    23  0.47  molprobity  1.000  
 880   880  ?         -61.4   -47.5  Favored     ?     5   46.880     5  0.68     7  0.86  molprobity  1.000  
 881   881  OUTLIER   -60.1   -42.1  Favored     ?    11   49.570     8  0.68    11  0.61  molprobity  1.000  
 882   882  OUTLIER   -58.0   -51.2  Favored     ?    11   54.100     8  0.66    11  0.59  molprobity  1.000  
 883   883  mt        -56.0   -51.4  Favored     ?    11   50.990     8  0.75    11  0.60  molprobity  1.000  
 884   884  mtp       -56.4   -50.6  Favored     ?     9   58.900     8  0.64    10  0.61  molprobity  1.000  
 885   885  m-20      -59.6   -37.8  Favored     ?     4   61.530     8  0.56    11  0.56  molprobity  1.000  
 886   886  t         -68.2   -44.3  Favored     ?     9   54.220     7  0.80    10  0.66  molprobity  1.000  
 887   887  mt        -59.9   -47.3  Favored     ?    11   49.140     8  0.60    11  0.69  molprobity  1.000  
 888   888  ?         -73.2   -32.5  Favored     ?     5   57.850     4  0.66     4  0.36  molprobity  1.000  
 889   889  ?             ?       ?  ?           ?    39   60.580    27  1.25    30  1.07  mogul       1.000  
 890   890  t        -100.7   -59.9  Favored     ?     9   60.910     7  0.38    10  0.70  molprobity  1.000  
 891   891  t         -59.4   -48.9  Favored     ?     9   52.210     7  0.78    10  0.74  molprobity  1.000  
 892   892  t80       -57.1   -42.4  Favored     ?     9   53.350    13  0.52    18  0.49  molprobity  1.000  
 893   893  ?         -59.2   -50.2  Favored     ?     5   55.190     5  0.79     7  0.93  molprobity  1.000  
 894   894  m-85      -65.0   -41.2  Favored     ?     9   45.910    12  0.55    16  0.51  molprobity  1.000  
 895   895  t80       -63.2   -48.4  Favored     ?     9   54.670    13  0.52    18  0.54  molprobity  1.000  
 896   896  ?         -61.4   -41.0  Favored     ?     5   58.050     5  0.82     7  0.82  molprobity  1.000  
 897   897  ?         -62.1   -47.1  Favored     ?     5   58.320     5  0.72     7  0.88  molprobity  1.000  
 898   898  ?         -60.9   -43.9  Favored     ?     5   64.440     5  0.67     7  0.79  molprobity  1.000  
 899   899  m-20      -66.5   -35.4  Favored     ?     6   63.180     8  0.63    11  0.67  molprobity  1.000  
 900   900  OUTLIER   -74.2   -45.4  Favored     ?    11   57.270     8  0.70    11  0.69  molprobity  1.000  
 901   901  ?         -64.2   -38.5  Favored     ?     4   55.660     6  0.74     8  0.77  molprobity  1.000  
 902   902  m         -61.3   -45.9  Favored     ?     7   58.570     7  0.59    10  0.84  molprobity  1.000  
 903   903  ?         -67.5   -41.0  Favored     ?     5   70.230     5  0.70     7  0.83  molprobity  1.000  
 904   904  mt        -68.2   -40.2  Favored     ?    11   63.380     8  0.68    11  0.60  molprobity  1.000  
 905   905  ?         -68.7   -45.1  Favored     ?     2   98.380     5  0.88     7  0.82  molprobity  1.000  
 906   906  ?         -61.3   -39.7  Favored     ?     2  108.740     5  0.84     7  0.89  molprobity  1.000  
 907   907  ?             ?       ?  ?           ?     2   99.460     4  0.84     4  0.40  molprobity  1.000  
 908   908  t0            ?       ?  ?           ?     3   75.350     8  0.69    11  0.93  molprobity  1.000  
 909   909  p-90      -55.0   -41.5  Favored     ?    10  123.540    16  0.48    23  0.55  molprobity  1.000  
 910   910  ?         -58.8   -44.0  Favored     ?     2   91.510     5  0.86     7  0.84  molprobity  1.000  
 911   911  ?         -62.3   -44.0  Favored     ?     5   73.780     5  0.77     7  0.88  molprobity  1.000  
 912   912  m-85      -66.5   -44.4  Favored     ?     9   64.770    12  0.57    16  0.43  molprobity  1.000  
 913   913  mt        -66.0   -40.9  Favored     ?    11   77.240     8  0.66    11  0.63  molprobity  1.000  
 914   914  mt        -60.0   -49.6  Favored     ?    11   63.800     8  0.79    11  0.60  molprobity  1.000  
 915   915  ?         -53.6   -52.8  Favored     ?     3   53.410     4  0.74     5  1.11  molprobity  1.000  
 916   916  t80       -53.4   -56.9  Favored     ?     9   57.420    12  0.57    16  0.48  molprobity  1.000  
 917   917  p         -57.1   -51.0  Favored     ?     7   58.640     7  0.69    10  0.74  molprobity  1.000  
 918   918  OUTLIER   -57.7   -49.9  Favored     ?    11   60.830     8  0.71    11  0.59  molprobity  1.000  
 919   919  tpp       -69.0   -45.3  Favored     ?     9   60.240     8  0.66    10  0.63  molprobity  1.000  
 920   920  p         -57.4   -56.4  Favored     ?     5   58.260     6  0.80     8  0.77  molprobity  1.000  
 921   921  mt        -59.4   -51.3  Favored     ?    11   62.130     8  0.62    11  0.66  molprobity  1.000  
 922   922  ?         -51.1   -51.8  Favored     ?     5   61.200     5  0.72     7  0.82  molprobity  1.000  
 923   923  OUTLIER   -51.2   -52.0  Favored     ?     5   59.180     6  0.88     8  0.76  molprobity  1.000  
 924   924  OUTLIER   -55.3   -49.5  Favored     ?    11   52.750     8  0.62    11  0.71  molprobity  1.000  
 925   925  ?         -63.5   -47.3  Favored     ?     5   47.820     5  0.68     7  0.77  molprobity  1.000  
 926   926  mt        -58.2   -45.5  Favored     ?    11   51.990     8  0.70    11  0.62  molprobity  1.000  
 927   927  t80       -63.5   -56.6  Favored     ?     9   62.520    13  0.51    18  0.52  molprobity  1.000  
 928   928  ?         -53.3   -56.4  Favored     ?     5   52.590     5  0.72     7  0.76  molprobity  1.000  
 929   929  ?         -67.7   -38.4  Favored     ?     2   53.130     5  0.82     7  0.76  molprobity  1.000  
 930   930  ?         -57.8   147.2  Favored     ?     3   63.120     4  0.87     5  1.13  molprobity  1.000  
 931   931  t         -66.0   142.8  Favored     ?     5   66.790     6  0.86     8  0.77  molprobity  1.000  
 932   932  mttp     -116.4    23.3  Favored     ?    13   71.390     9  0.59    11  0.72  molprobity  1.000  
 933   933  OUTLIER  -120.8   125.8  Favored     ?     7   67.800     7  0.67    10  0.91  molprobity  1.000  
 934   934  ?          56.4  -125.8  OUTLIER     ?     2   76.590     5  0.83     8  0.69  molprobity  1.000  
 935   935  Cg_endo   -67.6   -39.6  Favored     ?     7   65.790     8  0.32    11  0.59  molprobity  1.000  
 936   936  ?         -55.6   -39.3  Favored     ?     5   54.200     5  0.77     7  0.74  molprobity  1.000  
 937   937  OUTLIER   -48.1   -61.8  Allowed     ?    11   58.500     8  0.63    11  0.62  molprobity  1.000  
 938   938  p-80      -61.6   -28.7  Favored     ?     7   74.550    11  0.59    15  0.73  molprobity  1.000  
 939   939  m-70      -68.6   -42.9  Favored     ?     7   59.740    11  0.59    15  0.56  molprobity  1.000  
 940   940  m         -60.9   -45.0  Favored     ?     7   54.580     7  0.63    10  0.63  molprobity  1.000  
 941   941  mt        -61.8   -48.3  Favored     ?    11   55.060     8  0.61    11  0.62  molprobity  1.000  
 942   942  mt        -61.3   -48.0  Favored     ?    11   62.530     8  0.67    11  0.63  molprobity  1.000  
 943   943  m-70      -65.9   -34.8  Favored     ?     7   64.920    11  0.55    15  0.57  molprobity  1.000  
 944   944  ?         -74.4   -31.9  Favored     ?     5   57.410     5  0.72     7  0.87  molprobity  1.000  
 945   945  ?         -69.0   -45.7  Favored     ?     5   64.200     5  0.78     7  0.79  molprobity  1.000  
 946   946  t         -48.4   -59.3  Favored     ?     9   61.910     7  0.70    11  0.55  molprobity  1.000  
 947   947  Cg_endo   -57.8   -34.8  Favored     ?     7   66.160     8  0.38    11  0.61  molprobity  1.000  
 948   948  t80       -63.5   -36.9  Favored     ?     9   67.110    12  0.53    16  0.45  molprobity  1.000  
 949   949  mt        -66.4   -56.9  Favored     ?    11   47.980     8  0.70    11  0.69  molprobity  1.000  
 950   950  ?         -49.0   -47.4  Favored     ?     5   51.680     5  0.73     7  0.85  molprobity  1.000  
 951   951  ?         -53.0   -59.4  Favored     ?     5   55.930     5  0.75     7  0.91  molprobity  1.000  
 952   952  m         -49.2   -47.8  Favored     ?     7   44.630     7  0.66    10  0.72  molprobity  1.000  
 953   953  ?         -56.3   -55.1  Favored     ?     5   52.580     5  0.65     7  0.79  molprobity  1.000  
 954   954  m-85      -61.3   -39.3  Favored     ?     9   59.220    13  0.50    18  0.49  molprobity  1.000  
 955   955  tp        -61.4   -45.2  Favored     ?    11   54.760     8  0.67    11  0.66  molprobity  1.000  
 956   956  ?         -56.2   -44.8  Favored     ?     5   55.770     5  0.64     7  0.85  molprobity  1.000  
 957   957  mtm       -71.8   -34.0  Favored     ?     9   59.720     8  0.68    10  0.63  molprobity  1.000  
 958   958  OUTLIER   -60.0   -39.3  Favored     ?     7   55.760     7  0.66    10  0.85  molprobity  1.000  
 959   959  m-85      -96.6    13.2  Favored     ?     9   55.690    12  0.56    16  0.43  molprobity  1.000  
 960   960  ?          53.2    35.0  Favored     ?     3   43.450     4  0.80     5  0.93  molprobity  1.000  
 961   961  mt        -81.1   119.0  Favored     ?    11   49.790     8  0.73    11  0.55  molprobity  1.000  
 962   962  ?          90.8   -12.8  Favored     ?     3   56.000     4  0.78     5  0.99  molprobity  1.000  
 963   963  OUTLIER   -77.6   119.8  Favored     ?     7   55.680     7  0.70    10  0.65  molprobity  1.000  
 964   964  mt        -96.4   130.1  Favored     ?    11   59.410     8  0.63    11  0.69  molprobity  1.000  
 965   965  t        -106.5   110.1  Favored     ?     9   57.050     7  0.73    10  0.85  molprobity  1.000  
 966   966  ?         -66.1   159.1  Favored     ?     2   68.210     5  0.77     7  0.85  molprobity  1.000  
 967   967  t80       -47.3   -37.4  Favored     ?     9   59.970    12  0.57    16  0.55  molprobity  1.000  
 968   968  ?         -93.8    20.1  Favored     ?     2   54.190     5  0.79     7  0.77  molprobity  1.000  
 969   969  ?          72.2    17.3  Favored     ?     3   60.370     4  0.86     5  1.02  molprobity  1.000  
 970   970  ?         -81.7   133.4  Favored     ?     2   63.220     5  0.85     7  0.81  molprobity  1.000  
 971   971  OUTLIER  -111.3   132.4  Favored     ?     9   61.070     7  0.73    10  0.80  molprobity  1.000  
 972   972  OUTLIER  -128.3   120.1  Favored     ?     7   55.030     7  0.69    10  0.76  molprobity  1.000  
 973   973  m-85      -90.9    95.6  Favored     ?     9   52.780    13  0.56    18  0.50  molprobity  1.000  
 974   974  mt        -55.3   -42.0  Favored     ?    11   52.450     8  0.64    11  0.71  molprobity  1.000  
 975   975  ?         -55.4   -40.3  Favored     ?     5   45.740     5  0.75     7  0.72  molprobity  1.000  
 976   976  ttm-85    -58.0   -51.0  Favored     ?    13   50.730    11  0.63    14  0.80  molprobity  1.000  
 977   977  m-85      -70.1   -39.5  Favored     ?     9   49.550    13  0.48    18  0.55  molprobity  1.000  
 978   978  ?         -56.1   -46.4  Favored     ?     5   39.990     5  0.70     7  0.85  molprobity  1.000  
 979   979  t0        -54.2   -59.2  Favored     ?     4   58.380     8  0.67    11  0.75  molprobity  1.000  
 980   980  m0        -57.3   -38.4  Favored     ?    10   58.640    16  0.45    23  0.47  molprobity  1.000  
 981   981  p         -63.5   -25.5  Favored     ?     5   52.270     6  0.84     8  0.71  molprobity  1.000  
 982   982  t        -104.8   -48.7  Favored     ?     9   58.650     7  0.79    10  0.64  molprobity  1.000  
 983   983  p         -62.2   -55.3  Favored     ?     7   46.620     7  0.67    10  0.57  molprobity  1.000  
 984   984  p         -51.2   -50.5  Favored     ?     7   44.940     7  0.62    11  0.50  molprobity  1.000  
 985   985  Cg_exo    -57.1   -41.3  Favored     ?     7   42.840     8  0.34    11  0.53  molprobity  1.000  
 986   986  mt        -61.6   -45.0  Favored     ?    11   54.190     8  0.67    11  0.62  molprobity  1.000  
 987   987  mt        -62.4   -44.4  Favored     ?    11   48.810     8  0.67    11  0.70  molprobity  1.000  
 988   988  OUTLIER   -64.1   -42.2  Favored     ?    11   51.190     8  0.69    11  0.66  molprobity  1.000  
 989   989  ?         -55.3   -50.7  Favored     ?     5   52.840     5  0.76     7  0.88  molprobity  1.000  
 990   990  t         -54.6   -46.2  Favored     ?     5   53.500     6  0.84     8  0.74  molprobity  1.000  
 991   991  mt        -60.7   -48.3  Favored     ?    11   56.120     8  0.67    11  0.57  molprobity  1.000  
 992   992  t         -54.7   -48.7  Favored     ?     9   54.930     7  0.81    10  0.68  molprobity  1.000  
 993   993  OUTLIER   -59.1   -40.5  Favored     ?    11   68.600     8  0.73    11  0.60  molprobity  1.000  
 994   994  OUTLIER   -59.2   -48.0  Favored     ?    11   50.350     8  0.66    11  0.75  molprobity  1.000  
 995   995  ?         -57.1   -42.1  Favored     ?     5   60.920     5  0.71     7  0.83  molprobity  1.000  
 996   996  m-85      -74.6    -6.8  Favored     ?     9   54.570    12  0.49    16  0.46  molprobity  1.000  
 997   997  m80        61.1    34.1  Favored     1     7   60.090    11  0.54    15  0.55  molprobity  1.000  
 998   998  mm-40      67.4    25.7  Favored     ?     6   58.370     9  0.65    12  0.50  molprobity  1.000  
 999   999  ?        -146.9   126.2  Favored     ?     8   49.280     8  0.64    10  0.68  molprobity  1.000  
1000  1000  ?        -156.2   145.3  Favored     ?     3   52.290     4  0.73     5  1.11  molprobity  1.000  
1001  1001  ?         -75.9   164.9  Favored     ?     6   49.260     7  0.63     9  0.77  molprobity  1.000  
1002  1002  m         -46.1   121.8  Favored     ?     7   58.280     7  0.76    10  0.64  molprobity  1.000  
1003  1003  ?          89.5   -21.9  Favored     ?     3   67.590     4  0.79     5  0.99  molprobity  1.000  
1004  1004  mt-10     -59.5   -63.4  Allowed     ?     6   65.370     9  0.70    12  0.51  molprobity  1.000  
1005  1005  OUTLIER   -63.2   -37.5  Favored     ?     9   66.070     7  0.82    10  0.70  molprobity  1.000  
1006  1006  ?         -57.9   -44.7  Favored     ?     3   82.180     4  0.94     5  0.80  molprobity  1.000  
1007  1007  ?         -58.7   -47.9  Favored     ?     3   61.060     4  0.75     5  1.01  molprobity  1.000  
1008  1008  m-85      -66.7   -42.1  Favored     ?     9   60.450    13  0.55    18  0.52  molprobity  1.000  
1009  1009  mt        -57.2   -57.6  Favored     ?    11   56.200     8  0.64    11  0.64  molprobity  1.000  
1010  1010  m         -53.0   -53.0  Favored     ?     7   42.710     7  0.67    10  0.75  molprobity  1.000  
1011  1011  ?         -51.4   -56.8  Favored     ?     5   45.030     5  0.67     7  0.74  molprobity  1.000  
1012  1012  OUTLIER   -73.9   -34.1  Favored     ?    11   46.890     8  0.75    11  0.66  molprobity  1.000  
1013  1013  OUTLIER   -68.4   -50.6  Favored     ?    11   53.000     8  0.77    11  0.70  molprobity  1.000  
1014  1014  t         -53.0   -54.6  Favored     ?     9   45.200     7  0.73    10  0.67  molprobity  1.000  
1015  1015  mt        -55.4   -51.4  Favored     ?    11   48.230     8  0.61    11  0.59  molprobity  1.000  
1016  1016  t70       -62.4   -51.2  Favored     ?     4   46.330     8  0.64    11  0.57  molprobity  1.000  
1017  1017  t         -60.9   -49.7  Favored     ?     9   63.080     7  0.76    10  0.72  molprobity  1.000  
1018  1018  OUTLIER   -51.0   -51.0  Favored     ?    11   47.820     8  0.63    11  0.67  molprobity  1.000  
1019  1019  ttp       -46.7   -46.4  Favored     ?     9   54.800     8  0.69    10  0.57  molprobity  1.000  
1020  1020  mm        -69.1   -54.6  Favored     ?    11   46.090     8  0.72    11  0.69  molprobity  1.000  
1021  1021  t         -55.1   -51.2  Favored     ?     9   45.920     7  0.79    10  0.67  molprobity  1.000  
1022  1022  p         -60.2   -43.5  Favored     ?     7   51.130     7  0.64    10  0.59  molprobity  1.000  
1023  1023  ?         -57.2   -39.2  Favored     ?     3   49.160     4  0.83     5  0.99  molprobity  1.000  
1024  1024  tp        -67.1   -44.4  Favored     ?    11   58.570     8  0.66    11  0.60  molprobity  1.000  
1025  1025  mt        -58.4   -44.5  Favored     ?    11   51.160     8  0.72    11  0.66  molprobity  1.000  
1026  1026  t         -59.3   -46.8  Favored     ?     5   56.770     6  0.86     8  0.71  molprobity  1.000  
1027  1027  t         -60.6   -42.8  Favored     ?     5   54.030     6  0.87     8  0.78  molprobity  1.000  
1028  1028  mt        -79.9   -26.0  Favored     ?    11   58.870     8  0.63    11  0.64  molprobity  1.000  
1029  1029  ?         -57.1   122.3  Favored     ?     5   59.770     5  0.72     7  0.77  molprobity  1.000  
1030  1030  t         -95.2   -15.0  Favored     ?     9   63.940     7  0.76    10  0.67  molprobity  1.000  
1031  1031  t         -91.2   121.0  Favored     ?     9   74.900     7  0.73    11  0.60  molprobity  1.000  
1032  1032  Cg_endo   -53.2   -56.4  Favored     ?     7   70.300     8  0.38    11  0.65  molprobity  1.000  
1033  1033  ?         -45.7   -53.0  Favored     ?     5   74.940     5  0.71     7  0.83  molprobity  1.000  
1034  1034  mp        -59.9   -49.0  Favored     ?    11   78.650     8  0.66    11  0.72  molprobity  1.000  
1035  1035  OUTLIER   -51.1   -41.0  Favored     ?    13   53.240     9  0.60    11  0.63  molprobity  1.000  
1036  1036  m95       -89.2   -34.4  Favored     ?    10   47.640    16  0.42    23  0.52  molprobity  1.000  
1037  1037  t         -55.8   -47.0  Favored     ?     9   52.480     7  0.73    10  0.69  molprobity  1.000  
1038  1038  m95       -71.5   -42.0  Favored     ?    10   55.330    16  0.49    23  0.49  molprobity  1.000  
1039  1039  t80       -54.3   -48.6  Favored     ?     9   56.060    13  0.51    18  0.47  molprobity  1.000  
1040  1040  mt        -61.1   -48.7  Favored     ?    11   52.890     8  0.66    11  0.60  molprobity  1.000  
1041  1041  t-105     -57.1   -45.4  Favored     ?    10   58.430    16  0.48    23  0.48  molprobity  1.000  
1042  1042  t         -55.1   -47.7  Favored     ?     5   56.190     6  0.82     8  0.75  molprobity  1.000  
1043  1043  m         -59.9   -44.2  Favored     ?     5   54.800     6  0.69     8  0.74  molprobity  1.000  
1044  1044  ?         -53.9   -48.7  Favored     ?     5   44.050     5  0.70     7  0.87  molprobity  1.000  
1045  1045  ?         -56.6   -48.6  Favored     ?     5   43.680     5  0.65     7  0.86  molprobity  1.000  
1046  1046  t80       -57.3   -46.9  Favored     ?     9   47.380    12  0.52    16  0.46  molprobity  1.000  
1047  1047  OUTLIER   -59.6   -43.6  Favored     ?    11   57.220     8  0.65    11  0.57  molprobity  1.000  
1048  1048  ?         -52.0   -50.0  Favored     ?     3   56.660     4  0.75     5  0.98  molprobity  1.000  
1049  1049  t         -58.9   -55.1  Favored     ?     9   56.210     7  0.72    10  0.70  molprobity  1.000  
1050  1050  mt        -58.0   -42.4  Favored     ?    11   50.350     8  0.58    11  0.59  molprobity  1.000  
1051  1051  t80       -54.8   -58.8  Favored     ?     9   53.910    13  0.51    18  0.44  molprobity  1.000  
1052  1052  OUTLIER   -48.9   -52.9  Favored     ?    11   56.140     8  0.65    11  0.64  molprobity  1.000  
1053  1053  OUTLIER   -57.6   -49.3  Favored     ?    11   59.910     8  0.62    11  0.63  molprobity  1.000  
1054  1054  m95       -86.7   -28.5  Favored     ?    10   49.110    16  0.47    23  0.42  molprobity  1.000  
1055  1055  t        -105.5   -88.0  OUTLIER     ?     9   58.450     7  0.76    11  0.57  molprobity  1.000  
1056  1056  Cg_endo   -62.9   -47.7  Favored     ?     7   55.220     8  0.34    11  0.55  molprobity  1.000  
1057  1057  mt        -65.6   -43.2  Favored     ?    11   54.430     8  0.63    11  0.59  molprobity  1.000  
1058  1058  OUTLIER   -67.2   -38.5  Favored     ?    13   65.180    11  0.59    14  0.69  molprobity  1.000  
1059  1059  ?         -55.1   -54.4  Favored     ?     5   56.450     5  0.65     7  0.83  molprobity  1.000  
1060  1060  ttm       -61.0   -42.8  Favored     ?     9   63.720     8  0.61    10  0.72  molprobity  1.000  
1061  1061  ?         -54.0   -45.8  Favored     ?     5   68.690     5  0.70     7  0.81  molprobity  1.000  
1062  1062  t         -80.6   -39.7  Favored     ?     9   61.570     7  0.79    10  0.73  molprobity  1.000  
1063  1063  ?         -58.5   -36.4  Favored     ?     6   56.880     7  0.72     9  0.60  molprobity  1.000  
1064  1064  mtt180    -82.6   -23.5  Favored     ?    13   51.620    11  0.57    14  0.67  molprobity  1.000  
1065  1065  ?         165.4   151.5  Favored     ?     3   56.520     4  0.83     5  1.09  molprobity  1.000  
1066  1066  ?         -68.4   -46.6  Favored     ?     2   50.110     5  0.86     7  0.85  molprobity  1.000  
1067  1067  ?         -57.6   -58.9  Favored     ?     5   64.330     5  0.73     7  0.79  molprobity  1.000  
1068  1068  OUTLIER   -71.1   -34.1  Favored     ?    11   61.500     8  0.71    11  0.59  molprobity  1.000  
1069  1069  ?         -62.6   -39.9  Favored     ?     3   65.120     4  0.82     5  1.03  molprobity  1.000  
1070  1070  m         -65.8   -40.9  Favored     ?     3   54.240     6  0.65     8  0.92  molprobity  1.000  
1071  1071  ?         -65.7   -48.1  Favored     ?     5   54.100     5  0.66     7  0.86  molprobity  1.000  
1072  1072  t80       -61.2   -49.2  Favored     ?     9   57.040    13  0.52    18  0.41  molprobity  1.000  
1073  1073  mt-30     -61.5   -43.3  Favored     1     8   70.620     9  0.58    12  0.64  molprobity  1.000  
1074  1074  mtmt      -61.5   -49.4  Favored     ?    13   60.400     9  0.57    11  0.77  molprobity  1.000  
1075  1075  m-20      -61.3   -48.5  Favored     ?     6   63.930     8  0.62    11  0.65  molprobity  1.000  
1076  1076  t         -60.6   -52.0  Favored     ?     9   64.070     7  0.76    10  0.68  molprobity  1.000  
1077  1077  ?         -48.5   -58.9  Favored     ?     5   60.890     5  0.75     7  0.93  molprobity  1.000  
1078  1078  t80       -53.4   -47.6  Favored     ?     9   63.850    12  0.55    16  0.41  molprobity  1.000  
1079  1079  OUTLIER   -57.5   -52.4  Favored     ?    11   63.240     8  0.57    11  0.64  molprobity  1.000  
1080  1080  m         -53.7   -55.9  Favored     ?     7   66.980     7  0.63    10  0.68  molprobity  1.000  
1081  1081  p         -56.2   -54.1  Favored     ?     9   67.080     7  0.80    10  0.75  molprobity  1.000  
1082  1082  mm        -61.7   -51.1  Favored     ?    11   75.980     8  0.71    11  0.61  molprobity  1.000  
1083  1083  m0        -59.6   -30.4  Favored     ?    10   64.130    16  0.47    23  0.47  molprobity  1.000  
1084  1084  OUTLIER   -72.0   -22.8  Favored     ?     9   72.010    12  0.49    16  0.42  molprobity  1.000  
1085  1085  mt        -66.5   -33.9  Favored     ?    11   53.680     8  0.63    11  0.61  molprobity  1.000  
1086  1086  m-85      -62.7   -53.3  Favored     ?     9   63.670    13  0.52    19  0.46  molprobity  1.000  
1087  1087  Cg_endo   -60.9   -34.9  Favored     ?     7   60.390     8  0.36    11  0.68  molprobity  1.000  
1088  1088  mt        -64.6   -51.5  Favored     ?    11   55.750     8  0.71    11  0.62  molprobity  1.000  
1089  1089  t         -60.7   -46.4  Favored     ?     9   58.450     7  0.77    10  0.70  molprobity  1.000  
1090  1090  t80       -52.8   -54.8  Favored     ?     9   55.380    12  0.53    16  0.56  molprobity  1.000  
1091  1091  tp        -51.8   -53.2  Favored     ?    11   64.040     8  0.62    11  0.59  molprobity  1.000  
1092  1092  OUTLIER   -86.5   -15.2  Favored     ?    11   63.450     8  0.76    11  0.64  molprobity  1.000  
1093  1093  ?         -82.5  -178.2  Favored     ?     3   71.480     4  0.93     6  0.64  molprobity  1.000  
1094  1094  Cg_endo   -69.2   -15.5  Favored     ?     7   62.450     8  0.33    11  0.51  molprobity  1.000  
1095  1095  mt-10     -80.8   -10.8  Favored     ?     6   67.050     9  0.65    12  0.55  molprobity  1.000  
1096  1096  ?        -129.7  -111.8  Allowed     ?     3   68.970     4  0.88     5  0.98  molprobity  1.000  
1097  1097  mt        -76.8   -16.0  Favored     ?    11   64.810     8  0.67    11  0.56  molprobity  1.000  
1098  1098  mtmp?      61.9    37.4  Favored     ?    13   69.160     9  0.58    11  0.70  molprobity  1.000  
1099  1099  mt        -80.7   -35.5  Favored     ?    11   57.120     8  0.70    11  0.69  molprobity  1.000  
1100  1100  OUTLIER  -104.7   150.0  Favored     ?    11   71.130     8  0.73    11  0.64  molprobity  1.000  
1101  1101  ?         -69.0   156.8  Favored     ?     2   63.260     5  0.92     7  0.76  molprobity  1.000  
1102  1102  t70       -55.3   -52.5  Favored     ?     4   75.900     8  0.59    12  0.54  molprobity  1.000  
1103  1103  Cg_endo   -58.8   -44.5  Favored     ?     7   66.340     8  0.35    11  0.63  molprobity  1.000  
1104  1104  m         -58.0   -48.9  Favored     ?     7   68.140     7  0.72    10  0.67  molprobity  1.000  
1105  1105  p         -61.5   -43.9  Favored     ?     5   59.850     6  0.87     8  0.83  molprobity  1.000  
1106  1106  t         -62.4   -45.3  Favored     ?     9   71.320     7  0.77    10  0.69  molprobity  1.000  
1107  1107  m95       -64.7   -41.6  Favored     ?    10   69.780    16  0.51    23  0.47  molprobity  1.000  
1108  1108  ?         -61.8   -46.9  Favored     ?     5   58.710     5  0.77     7  0.90  molprobity  1.000  
1109  1109  OUTLIER   -61.0   -41.8  Favored     ?    11   57.610     8  0.71    11  0.60  molprobity  1.000  
1110  1110  OUTLIER   -57.1   -52.0  Favored     ?    11   60.340     8  0.70    11  0.63  molprobity  1.000  
1111  1111  mt        -57.2   -49.6  Favored     ?    11   54.750     8  0.73    11  0.59  molprobity  1.000  
1112  1112  mtm       -56.9   -50.7  Favored     ?     9   67.720     8  0.69    10  0.69  molprobity  1.000  
1113  1113  m-20      -58.8   -38.9  Favored     ?     4   68.010     8  0.72    11  0.62  molprobity  1.000  
1114  1114  t         -67.0   -46.4  Favored     ?     9   59.050     7  0.82    10  0.55  molprobity  1.000  
1115  1115  mt        -60.5   -46.7  Favored     ?    11   67.070     8  0.64    11  0.71  molprobity  1.000  
1116  1116  ?         -72.9   -32.6  Favored     ?     5   57.110     4  0.66     4  0.38  molprobity  1.000  
1117  1117  ?             ?       ?  ?           ?    39   68.360    27  1.25    30  1.03  mogul       1.000  
1118  1118  t         -98.6   -62.4  Allowed     ?     9   54.730     7  0.51    10  0.60  molprobity  1.000  
1119  1119  t         -59.5   -48.2  Favored     ?     9   46.980     7  0.79    10  0.72  molprobity  1.000  
1120  1120  t80       -57.5   -42.6  Favored     ?     9   48.390    13  0.51    18  0.51  molprobity  1.000  
1121  1121  ?         -57.8   -50.4  Favored     ?     5   49.770     5  0.73     7  0.81  molprobity  1.000  
1122  1122  m-85      -67.5   -39.4  Favored     ?     9   49.250    12  0.54    16  0.50  molprobity  1.000  
1123  1123  t80       -63.2   -48.0  Favored     ?     9   46.790    13  0.52    18  0.56  molprobity  1.000  
1124  1124  ?         -60.3   -40.8  Favored     ?     5   51.280     5  0.67     7  0.81  molprobity  1.000  
1125  1125  ?         -62.4   -45.7  Favored     ?     5   56.510     5  0.60     7  0.84  molprobity  1.000  
1126  1126  ?         -60.7   -43.3  Favored     ?     5   59.730     5  0.75     7  0.69  molprobity  1.000  
1127  1127  m-20      -66.8   -37.6  Favored     ?     6   71.180     8  0.63    11  0.74  molprobity  1.000  
1128  1128  ?         -72.8   -43.7  Favored     ?     2   51.310     5  0.80     7  0.90  molprobity  1.000  
1129  1129  ?         -61.9   -41.1  Favored     ?     2   57.180     5  0.86     7  0.69  molprobity  1.000  
1130  1130  m         -65.5   -44.6  Favored     ?     7   61.250     7  0.65    10  0.87  molprobity  1.000  
1131  1131  ?         -67.8   -41.2  Favored     ?     5   76.060     5  0.70     7  0.89  molprobity  1.000  
1132  1132  ?         -66.8   -36.6  Favored     ?     2   79.260     5  0.77     7  0.92  molprobity  1.000  
1133  1133  ?         -56.3   -43.1  Favored     ?     2   88.290     5  0.87     7  0.77  molprobity  1.000  
1134  1134  OUTLIER       ?       ?  ?           ?     7  104.370    10  0.51    12  0.47  molprobity  1.000  
1135  1135  OUTLIER       ?       ?  ?           ?     3   61.530     8  0.70    11  0.67  molprobity  1.000  
1136  1136  p-90      -63.4   -37.9  Favored     ?    10   73.210    16  0.49    23  0.48  molprobity  1.000  
1137  1137  ?         -59.2   -41.6  Favored     ?     2   61.610     5  0.84     7  0.88  molprobity  1.000  
1138  1138  ?         -60.8   -45.4  Favored     ?     5   57.340     5  0.69     7  0.80  molprobity  1.000  
1139  1139  m-85      -65.7   -44.6  Favored     ?     9   44.500    12  0.51    16  0.48  molprobity  1.000  
1140  1140  OUTLIER   -63.5   -43.8  Favored     ?    11   51.410     8  0.73    11  0.69  molprobity  1.000  
1141  1141  mt        -60.4   -49.0  Favored     ?    11   51.180     8  0.74    11  0.60  molprobity  1.000  
1142  1142  ?         -53.5   -52.4  Favored     ?     3   62.240     4  0.78     5  1.01  molprobity  1.000  
1143  1143  t80       -54.2   -55.9  Favored     ?     9   55.210    12  0.53    16  0.49  molprobity  1.000  
1144  1144  p         -58.1   -50.5  Favored     ?     7   59.290     7  0.72    10  0.65  molprobity  1.000  
1145  1145  mt        -56.9   -51.2  Favored     ?    11   61.280     8  0.70    11  0.63  molprobity  1.000  
1146  1146  mmt       -68.6   -44.8  Favored     ?     9   48.150     8  0.58    10  0.61  molprobity  1.000  
1147  1147  p         -57.6   -56.3  Favored     ?     5   47.470     6  0.80     8  0.70  molprobity  1.000  
1148  1148  mt        -61.3   -49.7  Favored     ?    11   44.670     8  0.62    11  0.71  molprobity  1.000  
1149  1149  ?         -51.1   -51.0  Favored     ?     5   49.440     5  0.76     7  0.73  molprobity  1.000  
1150  1150  OUTLIER   -53.0   -50.4  Favored     ?     5   56.090     6  0.84     8  0.69  molprobity  1.000  
1151  1151  OUTLIER   -56.7   -47.8  Favored     ?    11   50.590     8  0.58    11  0.69  molprobity  1.000  
1152  1152  ?         -63.5   -47.1  Favored     ?     5   52.190     5  0.72     7  0.75  molprobity  1.000  
1153  1153  mt        -57.9   -44.9  Favored     ?    11   52.880     8  0.76    11  0.61  molprobity  1.000  
1154  1154  t80       -64.1   -56.3  Favored     ?     9   57.840    13  0.49    18  0.47  molprobity  1.000  
1155  1155  ?         -53.1   -56.0  Favored     ?     5   52.500     5  0.71     7  0.88  molprobity  1.000  
1156  1156  ?         -64.8   -40.1  Favored     ?     2   56.510     5  0.87     7  0.62  molprobity  1.000  
1157  1157  ?         -59.3   146.9  Favored     ?     3   48.990     4  0.79     5  0.96  molprobity  1.000  
1158  1158  t         -68.3   145.5  Favored     ?     5   58.840     6  0.90     8  0.77  molprobity  1.000  
1159  1159  ?        -114.7    24.8  Favored     ?     2   54.160     5  0.85     7  0.78  molprobity  1.000  
1160  1160  m        -122.7   129.7  Favored     ?     7   57.600     7  0.71    10  0.78  molprobity  1.000  
1161  1161  p          58.6  -127.4  OUTLIER     ?     5   77.390     6  0.86     9  0.56  molprobity  1.000  
1162  1162  Cg_exo    -67.9   -40.3  Favored     ?     7   57.120     8  0.35    11  0.83  molprobity  1.000  
1163  1163  ?         -53.8   -41.5  Favored     ?     5   63.520     5  0.70     7  0.76  molprobity  1.000  
1164  1164  OUTLIER   -49.1   -61.9  Allowed     ?    11   53.410     8  0.59    11  0.56  molprobity  1.000  
1165  1165  p-80      -61.7   -29.6  Favored     ?     7   55.190    11  0.55    15  0.78  molprobity  1.000  
1166  1166  m-70      -68.0   -44.1  Favored     ?     7   43.360    11  0.58    15  0.64  molprobity  1.000  
1167  1167  m         -59.3   -46.9  Favored     ?     7   50.590     7  0.66    10  0.64  molprobity  1.000  
1168  1168  mt        -63.0   -48.1  Favored     ?    11   42.630     8  0.59    11  0.66  molprobity  1.000  
1169  1169  mt        -62.2   -47.1  Favored     ?    11   50.920     8  0.62    11  0.64  molprobity  1.000  
1170  1170  m-70      -67.2   -33.6  Favored     ?     7   59.160    11  0.52    15  0.61  molprobity  1.000  
1171  1171  ?         -74.5   -32.3  Favored     ?     5   48.370     5  0.68     7  0.77  molprobity  1.000  
1172  1172  ?         -69.2   -44.9  Favored     ?     5   46.930     5  0.67     7  0.76  molprobity  1.000  
1173  1173  t         -48.8   -58.8  Favored     ?     9   48.180     7  0.70    11  0.55  molprobity  1.000  
1174  1174  Cg_exo    -57.3   -35.4  Favored     ?     7   50.820     8  0.40    11  0.52  molprobity  1.000  
1175  1175  t80       -64.2   -36.2  Favored     ?     9   49.660    12  0.49    16  0.50  molprobity  1.000  
1176  1176  mt        -65.8   -57.5  Favored     ?    11   55.630     8  0.74    11  0.72  molprobity  1.000  
1177  1177  ?         -48.8   -47.9  Favored     ?     5   49.920     5  0.70     7  0.87  molprobity  1.000  
1178  1178  ?         -52.3   -59.6  Favored     ?     5   54.980     5  0.67     7  0.80  molprobity  1.000  
1179  1179  m         -50.5   -46.9  Favored     ?     7   51.310     7  0.63    10  0.68  molprobity  1.000  
1180  1180  ?         -55.2   -56.0  Favored     ?     5   55.660     5  0.72     7  0.86  molprobity  1.000  
1181  1181  m-85      -59.8   -40.5  Favored     ?     9   53.550    13  0.50    18  0.53  molprobity  1.000  
1182  1182  tp        -60.9   -45.2  Favored     ?    11   48.750     8  0.68    11  0.69  molprobity  1.000  
1183  1183  ?         -56.3   -44.9  Favored     ?     5   44.020     5  0.69     7  0.69  molprobity  1.000  
1184  1184  mtm       -73.3   -32.3  Favored     ?     9   46.580     8  0.63    10  0.68  molprobity  1.000  
1185  1185  OUTLIER   -61.3   -39.1  Favored     ?     7   46.930     7  0.72    10  0.97  molprobity  1.000  
1186  1186  m-85      -95.8    13.8  Favored     ?     9   42.310    12  0.55    16  0.48  molprobity  1.000  
1187  1187  ?          53.5    34.2  Favored     ?     3   56.810     4  0.81     5  0.94  molprobity  1.000  
1188  1188  mt        -81.3   117.7  Favored     ?    11   50.550     8  0.75    11  0.54  molprobity  1.000  
1189  1189  ?          90.3    -5.4  Favored     ?     3   40.680     4  0.73     5  0.88  molprobity  1.000  
1190  1190  m         -78.6   121.2  Favored     ?     7   49.800     7  0.66    10  0.71  molprobity  1.000  
1191  1191  mt        -98.3   129.8  Favored     ?    11   66.770     8  0.62    11  0.70  molprobity  1.000  
1192  1192  OUTLIER   -72.7   -34.6  Favored     ?     9  102.600     7  0.82    10  0.80  molprobity  1.000  
1193  1193  ?             ?       ?  ?           ?     2   85.810     4  0.87     4  0.81  molprobity  1.000  
1194  1194  ?             ?       ?  ?           ?     2   74.670     4  1.24     5  1.17  molprobity  1.000  
1195  1195  ?         -77.4   132.4  Favored     ?     2   84.700     5  0.82     7  0.80  molprobity  1.000  
1196  1196  t        -108.0   129.0  Favored     ?     9   71.360     7  0.75    10  0.74  molprobity  1.000  
1197  1197  OUTLIER  -128.8   125.3  Favored     ?     7   74.970     7  0.76    10  0.81  molprobity  1.000  
1198  1198  m-85      -86.8    98.5  Favored     ?     9   61.690    13  0.49    18  0.39  molprobity  1.000  
1199  1199  mt        -58.4   -41.1  Favored     ?    11   41.890     8  0.62    11  0.63  molprobity  1.000  
1200  1200  ?         -56.3   -39.7  Favored     ?     5   40.630     5  0.65     7  0.93  molprobity  1.000  
1201  1201  OUTLIER   -53.4   -54.7  Favored     ?    13   50.400    11  0.55    14  1.23  molprobity  1.000  
1202  1202  m-85      -70.0   -39.7  Favored     ?     9   53.230    13  0.49    18  0.58  molprobity  1.000  
1203  1203  ?         -55.0   -48.6  Favored     ?     5   39.270     5  0.74     7  0.83  molprobity  1.000  
1204  1204  t0        -54.5   -58.9  Favored     ?     4   63.400     8  0.61    11  0.82  molprobity  1.000  
1205  1205  m0        -56.3   -40.0  Favored     ?    10   55.600    16  0.44    23  0.46  molprobity  1.000  
1206  1206  p         -63.8   -25.4  Favored     ?     5   41.950     6  0.85     8  0.71  molprobity  1.000  
1207  1207  t        -104.8   -49.0  Favored     ?     9   42.160     7  0.79    10  0.67  molprobity  1.000  
1208  1208  p         -61.6   -55.3  Favored     ?     7   40.840     7  0.63    10  0.68  molprobity  1.000  
1209  1209  p         -51.4   -50.4  Favored     ?     7   36.700     7  0.61    11  0.52  molprobity  1.000  
1210  1210  Cg_exo    -57.1   -42.1  Favored     ?     7   47.060     8  0.32    11  0.54  molprobity  1.000  
1211  1211  mt        -61.6   -44.1  Favored     ?    11   46.940     8  0.66    11  0.60  molprobity  1.000  
1212  1212  mt        -63.5   -43.9  Favored     ?    11   62.550     8  0.68    11  0.62  molprobity  1.000  
1213  1213  OUTLIER   -64.4   -41.5  Favored     ?    11   46.980     8  0.64    11  0.64  molprobity  1.000  
1214  1214  ?         -56.0   -50.4  Favored     ?     5   46.540     5  0.67     7  0.91  molprobity  1.000  
1215  1215  OUTLIER   -53.6   -47.0  Favored     ?     5   49.400     6  0.77     8  0.72  molprobity  1.000  
1216  1216  mt        -61.6   -47.4  Favored     ?    11   52.960     8  0.60    11  0.55  molprobity  1.000  
1217  1217  t         -56.3   -47.8  Favored     ?     9   58.680     7  0.74    10  0.71  molprobity  1.000  
1218  1218  OUTLIER   -58.0   -41.9  Favored     ?    11   61.620     8  0.67    11  0.64  molprobity  1.000  
1219  1219  OUTLIER   -59.0   -48.0  Favored     ?    11   48.610     8  0.61    11  0.76  molprobity  1.000  
1220  1220  ?         -57.0   -42.9  Favored     ?     5   47.760     5  0.74     7  0.79  molprobity  1.000  
1221  1221  m-85      -74.8    -6.7  Favored     ?     9   46.430    12  0.47    16  0.44  molprobity  1.000  
1222  1222  m80        62.5    34.1  Favored     1     7   70.150    11  0.53    15  0.55  molprobity  1.000  
1223  1223  mm-40      68.2    23.8  Favored     ?     6   58.770     9  0.63    12  0.59  molprobity  1.000  
1224  1224  ?        -148.9   126.2  Favored     ?     2   43.510     5  0.83     7  0.59  molprobity  1.000  
1225  1225  ?        -153.8   150.9  Favored     ?     3   44.080     4  0.80     5  0.98  molprobity  1.000  
1226  1226  ?         -75.3   160.0  Favored     ?     8   50.100     8  0.65    10  0.83  molprobity  1.000  
1227  1227  m         -48.3   122.9  Favored     ?     7   51.360     7  0.75    10  0.61  molprobity  1.000  
1228  1228  ?          88.9   -20.9  Favored     ?     3   63.190     4  0.85     5  1.02  molprobity  1.000  
1229  1229  mt-10     -58.5   -62.1  Favored     ?     6   75.710     9  0.60    12  0.56  molprobity  1.000  
1230  1230  OUTLIER   -61.1   -40.0  Favored     ?     9   57.910     7  0.86    10  0.68  molprobity  1.000  
1231  1231  ?         -59.8   -44.5  Favored     ?     3   55.220     4  0.85     5  0.82  molprobity  1.000  
1232  1232  ?         -59.1   -47.5  Favored     ?     3   48.720     4  0.74     5  1.04  molprobity  1.000  
1233  1233  m-85      -66.8   -42.1  Favored     ?     9   59.350    13  0.54    18  0.45  molprobity  1.000  
1234  1234  mt        -57.2   -56.9  Favored     ?    11   46.990     8  0.60    11  0.63  molprobity  1.000  
1235  1235  m         -54.2   -52.1  Favored     ?     7   53.500     7  0.62    10  0.72  molprobity  1.000  
1236  1236  ?         -51.7   -56.8  Favored     ?     5   57.770     5  0.73     7  0.76  molprobity  1.000  
1237  1237  OUTLIER   -72.7   -33.7  Favored     ?    11   49.440     8  0.73    11  0.57  molprobity  1.000  
1238  1238  mt        -71.4   -48.3  Favored     ?    11   40.590     8  0.72    11  0.58  molprobity  1.000  
1239  1239  t         -52.9   -54.5  Favored     ?     9   46.870     7  0.76    10  0.66  molprobity  1.000  
1240  1240  mt        -55.7   -51.0  Favored     ?    11   44.730     8  0.63    11  0.62  molprobity  1.000  
1241  1241  t70       -62.1   -51.1  Favored     ?     4   39.650     8  0.61    11  0.56  molprobity  1.000  
1242  1242  t         -61.6   -49.1  Favored     ?     9   44.620     7  0.76    10  0.65  molprobity  1.000  
1243  1243  OUTLIER   -50.7   -51.6  Favored     ?    11   46.640     8  0.65    11  0.68  molprobity  1.000  
1244  1244  ttp       -47.1   -45.8  Favored     ?     9   48.230     8  0.67    10  0.67  molprobity  1.000  
1245  1245  mm        -68.0   -55.5  Favored     ?    11   43.540     8  0.69    11  0.50  molprobity  1.000  
1246  1246  m         -62.6   -44.0  Favored     ?     9   50.920     7  0.68    10  0.75  molprobity  1.000  
1247  1247  p         -60.0   -43.6  Favored     ?     7   45.750     7  0.75    10  0.57  molprobity  1.000  
1248  1248  ?         -57.8   -38.9  Favored     ?     3   53.580     4  0.77     5  1.11  molprobity  1.000  
1249  1249  tp        -67.0   -44.2  Favored     ?    11   52.010     8  0.57    11  0.65  molprobity  1.000  
1250  1250  mt        -58.0   -45.4  Favored     ?    11   50.160     8  0.70    11  0.70  molprobity  1.000  
1251  1251  t         -59.4   -46.3  Favored     ?     5   52.960     6  0.84     8  0.78  molprobity  1.000  
1252  1252  t         -60.9   -42.5  Favored     ?     5   66.160     6  0.84     8  0.74  molprobity  1.000  
1253  1253  mt        -80.7   -26.5  Favored     ?    11   64.840     8  0.66    11  0.64  molprobity  1.000  
1254  1254  ?         -58.4   122.9  Favored     ?     5   56.040     5  0.71     7  0.76  molprobity  1.000  
1255  1255  OUTLIER   -94.5   -14.8  Favored     ?     9   59.500     7  0.80    10  0.69  molprobity  1.000  
1256  1256  t         -92.5   120.9  Favored     ?     9   71.860     7  0.75    11  0.60  molprobity  1.000  
1257  1257  Cg_endo   -53.2   -56.5  Favored     ?     7   70.480     8  0.42    11  0.61  molprobity  1.000  
1258  1258  ?         -47.7   -50.5  Favored     ?     5   68.530     5  0.75     7  0.75  molprobity  1.000  
1259  1259  OUTLIER   -60.1   -48.5  Favored     ?    11   73.190     8  0.67    11  0.67  molprobity  1.000  
1260  1260  tttp      -53.5   -38.4  Favored     ?    13   59.790     9  0.56    11  0.69  molprobity  1.000  
1261  1261  m95       -88.1   -35.3  Favored     ?    10   65.210    16  0.46    23  0.46  molprobity  1.000  
1262  1262  t         -55.3   -47.2  Favored     ?     9   50.720     7  0.76    10  0.69  molprobity  1.000  
1263  1263  m95       -72.2   -42.3  Favored     ?    10   57.910    16  0.43    23  0.52  molprobity  1.000  
1264  1264  t80       -54.2   -48.9  Favored     ?     9   55.690    13  0.54    18  0.50  molprobity  1.000  
1265  1265  mt        -60.4   -49.1  Favored     ?    11   70.310     8  0.65    11  0.60  molprobity  1.000  
1266  1266  t-105     -57.0   -45.7  Favored     ?    10   51.150    16  0.46    23  0.46  molprobity  1.000  
1267  1267  t         -55.3   -48.4  Favored     ?     5   46.100     6  0.92     8  0.79  molprobity  1.000  
1268  1268  m         -58.6   -44.9  Favored     ?     5   46.730     6  0.69     8  0.75  molprobity  1.000  
1269  1269  ?         -54.1   -48.5  Favored     ?     5   50.830     5  0.68     7  0.80  molprobity  1.000  
1270  1270  ?         -57.1   -48.1  Favored     ?     5   48.260     5  0.68     7  0.88  molprobity  1.000  
1271  1271  t80       -57.3   -46.6  Favored     ?     9   53.480    12  0.51    16  0.50  molprobity  1.000  
1272  1272  OUTLIER   -59.9   -43.3  Favored     ?    11   45.770     8  0.65    11  0.56  molprobity  1.000  
1273  1273  ?         -52.5   -50.3  Favored     ?     3   46.100     4  0.82     5  0.98  molprobity  1.000  
1274  1274  t         -58.0   -55.5  Favored     ?     9   49.530     7  0.75    10  0.73  molprobity  1.000  
1275  1275  mt        -57.1   -43.3  Favored     ?    11   59.190     8  0.62    11  0.57  molprobity  1.000  
1276  1276  t80       -54.8   -58.5  Favored     ?     9   57.770    13  0.51    18  0.41  molprobity  1.000  
1277  1277  mt        -50.6   -51.8  Favored     ?    11   46.980     8  0.58    11  0.68  molprobity  1.000  
1278  1278  OUTLIER   -57.4   -49.2  Favored     ?    11   49.270     8  0.64    11  0.62  molprobity  1.000  
1279  1279  m95       -87.3   -27.9  Favored     ?    10   55.500    16  0.46    23  0.41  molprobity  1.000  
1280  1280  t        -105.3   -88.2  OUTLIER     ?     9   53.880     7  0.76    11  0.61  molprobity  1.000  
1281  1281  Cg_endo   -63.4   -47.5  Favored     ?     7   47.800     8  0.35    11  0.57  molprobity  1.000  
1282  1282  mt        -65.4   -43.2  Favored     ?    11   49.580     8  0.65    11  0.61  molprobity  1.000  
1283  1283  ttp180    -67.1   -38.5  Favored     ?    13   70.100    11  0.59    14  0.62  molprobity  1.000  
1284  1284  ?         -55.0   -54.2  Favored     ?     5   55.500     5  0.73     7  0.82  molprobity  1.000  
1285  1285  ttp       -60.9   -42.7  Favored     ?     9   59.060     8  0.60    10  0.65  molprobity  1.000  
1286  1286  ?         -54.5   -45.5  Favored     ?     5   46.340     5  0.70     7  0.84  molprobity  1.000  
1287  1287  t         -79.1   -41.4  Favored     ?     9   76.640     7  0.83    10  0.71  molprobity  1.000  
1288  1288  ?         -60.4   -35.0  Favored     ?     6   62.740     7  0.66     9  0.66  molprobity  1.000  
1289  1289  OUTLIER   -78.8   -26.4  Favored     ?    13   63.300    11  0.63    14  0.62  molprobity  1.000  
1290  1290  ?         166.1   152.2  Favored     ?     3   76.190     4  0.84     5  1.01  molprobity  1.000  
1291  1291  OUTLIER   -71.6   -46.6  Favored     ?     6   75.610     9  0.67    12  0.65  molprobity  1.000  
1292  1292  ?         -59.1   -56.0  Favored     ?     5   53.430     5  0.69     7  0.78  molprobity  1.000  
1293  1293  OUTLIER   -71.3   -34.3  Favored     ?    11   64.480     8  0.67    11  0.56  molprobity  1.000  
1294  1294  ?         -62.2   -40.2  Favored     ?     3   67.810     4  0.89     5  1.04  molprobity  1.000  
1295  1295  OUTLIER   -65.4   -41.0  Favored     ?     3   67.760     6  0.69     8  0.74  molprobity  1.000  
1296  1296  ?         -66.1   -47.3  Favored     ?     5   48.880     5  0.75     7  0.81  molprobity  1.000  
1297  1297  t80       -61.9   -49.3  Favored     ?     9   53.510    13  0.52    18  0.48  molprobity  1.000  
1298  1298  mt-30     -59.1   -45.0  Favored     ?     8   68.820     9  0.64    12  0.62  molprobity  1.000  
1299  1299  ?         -60.5   -51.0  Favored     ?     8   48.420     8  0.62    10  0.77  molprobity  1.000  
1300  1300  m-20      -61.6   -47.3  Favored     ?     6   54.440     8  0.67    11  0.64  molprobity  1.000  
1301  1301  t         -61.5   -52.0  Favored     ?     9   61.190     7  0.80    10  0.70  molprobity  1.000  
1302  1302  ?         -48.8   -58.4  Favored     ?     5   52.900     5  0.76     7  1.03  molprobity  1.000  
1303  1303  t80       -53.1   -48.0  Favored     ?     9   52.040    12  0.52    16  0.39  molprobity  1.000  
1304  1304  tt        -58.2   -52.8  Favored     ?    11   58.280     8  0.57    11  0.64  molprobity  1.000  
1305  1305  m         -53.7   -55.8  Favored     ?     7   48.710     7  0.65    10  0.70  molprobity  1.000  
1306  1306  t         -54.5   -55.6  Favored     ?     9   50.760     7  0.79    10  0.60  molprobity  1.000  
1307  1307  mm        -62.7   -50.2  Favored     ?    11   57.200     8  0.72    11  0.59  molprobity  1.000  
1308  1308  m0        -60.6   -28.0  Favored     ?    10   48.410    16  0.44    23  0.39  molprobity  1.000  
1309  1309  OUTLIER   -71.9   -22.2  Favored     ?     9   45.250    12  0.53    16  0.40  molprobity  1.000  
1310  1310  mt        -66.0   -34.1  Favored     ?    11   42.190     8  0.66    11  0.66  molprobity  1.000  
1311  1311  m-85      -61.5   -54.3  Favored     ?     9   44.420    13  0.51    19  0.54  molprobity  1.000  
1312  1312  Cg_exo    -61.3   -34.8  Favored     ?     7   53.360     8  0.39    11  0.70  molprobity  1.000  
1313  1313  mm        -63.9   -52.2  Favored     ?    11   57.960     8  0.79    11  0.63  molprobity  1.000  
1314  1314  t         -60.6   -46.4  Favored     ?     9   45.060     7  0.73    10  0.72  molprobity  1.000  
1315  1315  t80       -53.3   -54.1  Favored     ?     9   56.060    12  0.51    16  0.58  molprobity  1.000  
1316  1316  tp        -51.6   -54.1  Favored     ?     7   59.920     7  0.67     9  0.60  molprobity  1.000  
1317  1317  pt        -87.6   -11.9  Favored     ?    11   68.330     8  0.75    11  0.58  molprobity  1.000  
1318  1318  ?         -83.2  -179.7  Favored     ?     3   63.660     4  0.92     6  0.64  molprobity  1.000  
1319  1319  Cg_endo   -68.8   -16.5  Favored     ?     7   62.650     8  0.32    11  0.53  molprobity  1.000  
1320  1320  mt-10     -82.1    -7.5  Favored     ?     6   58.270     9  0.63    12  0.50  molprobity  1.000  
1321  1321  ?        -130.5  -113.1  Allowed     ?     3   58.640     4  0.81     5  1.01  molprobity  1.000  
1322  1322  mt        -76.8   -16.5  Favored     ?    11   62.540     8  0.61    11  0.61  molprobity  1.000  
1323  1323  ?          61.2    38.2  Favored     ?     2   51.930     5  0.77     7  0.85  molprobity  1.000  
1324  1324  mt        -77.4   -39.4  Favored     ?    11   56.200     8  0.72    11  0.61  molprobity  1.000  
1325  1325  pt       -110.8   153.3  Favored     ?    11   57.440     8  0.75    11  0.74  molprobity  1.000  
1326  1326  OUTLIER   -68.7   157.7  Favored     ?     5   64.330     6  0.84     8  0.74  molprobity  1.000  
1327  1327  OUTLIER   -55.1   -52.1  Favored     ?     4   65.750     8  0.56    12  0.57  molprobity  1.000  
1328  1328  Cg_endo   -58.8   -44.4  Favored     ?     7   59.270     8  0.36    11  0.63  molprobity  1.000  
1329  1329  OUTLIER   -57.7   -49.6  Favored     ?     7   67.980     7  0.70    10  0.82  molprobity  1.000  
1330  1330  p         -62.2   -43.0  Favored     ?     5   66.830     6  0.83     8  0.85  molprobity  1.000  
1331  1331  t         -61.4   -47.0  Favored     ?     9   57.840     7  0.84    10  0.71  molprobity  1.000  
1332  1332  m95       -67.3   -39.4  Favored     ?    10   52.180    16  0.43    23  0.52  molprobity  1.000  
1333  1333  ?         -62.4   -46.8  Favored     ?     5   50.350     5  0.62     7  0.72  molprobity  1.000  
1334  1334  OUTLIER   -62.5   -41.1  Favored     ?    11   58.880     8  0.69    11  0.58  molprobity  1.000  
1335  1335  OUTLIER   -57.8   -51.3  Favored     ?    11   49.510     8  0.59    11  0.64  molprobity  1.000  
1336  1336  mt        -55.5   -50.9  Favored     ?    11   60.890     8  0.69    11  0.66  molprobity  1.000  
1337  1337  mtt       -57.1   -50.7  Favored     ?     9   50.940     8  0.59    10  0.70  molprobity  1.000  
1338  1338  m-20      -59.9   -37.2  Favored     ?     4   53.830     8  0.61    11  0.62  molprobity  1.000  
1339  1339  t         -69.7   -44.2  Favored     ?     9   50.680     7  0.69    10  0.67  molprobity  1.000  
1340  1340  mt        -59.9   -47.5  Favored     ?    11   49.900     8  0.61    11  0.68  molprobity  1.000  
1341  1341  ?         -74.2   -30.7  Favored     ?     5   52.820     4  0.67     4  0.35  molprobity  1.000  
1342  1342  ?             ?       ?  ?           ?    39   48.750    27  1.26    30  1.06  mogul       1.000  
1343  1343  t         -99.6   -61.6  Favored     ?     9   53.980     7  0.29    10  0.65  molprobity  1.000  
1344  1344  t         -59.6   -47.2  Favored     ?     9   51.190     7  0.72    10  0.68  molprobity  1.000  
1345  1345  t80       -60.5   -40.9  Favored     ?     9   53.760    13  0.56    18  0.47  molprobity  1.000  
1346  1346  ?         -57.0   -50.7  Favored     ?     5   48.790     5  0.72     7  0.86  molprobity  1.000  
1347  1347  m-85      -67.2   -38.9  Favored     ?     9   53.220    12  0.48    16  0.54  molprobity  1.000  
1348  1348  t80       -62.5   -49.3  Favored     ?     9   47.040    13  0.53    18  0.49  molprobity  1.000  
1349  1349  ?         -63.3   -39.2  Favored     ?     5   49.180     5  0.72     7  0.89  molprobity  1.000  
1350  1350  ?         -61.1   -48.5  Favored     ?     5   45.530     5  0.81     7  0.81  molprobity  1.000  
1351  1351  ?         -62.2   -42.9  Favored     ?     5   56.510     5  0.68     7  0.81  molprobity  1.000  
1352  1352  m-20      -66.8   -33.2  Favored     ?     6   64.500     8  0.62    11  0.60  molprobity  1.000  
1353  1353  OUTLIER   -74.9   -41.9  Favored     ?    11   55.150     8  0.61    11  0.65  molprobity  1.000  
1354  1354  ?         -63.9   -38.3  Favored     ?     4   52.000     6  0.72     8  0.76  molprobity  1.000  
1355  1355  m         -59.2   -47.3  Favored     ?     7   56.510     7  0.71    10  0.78  molprobity  1.000  
1356  1356  ?         -67.8   -40.1  Favored     ?     5   56.510     5  0.69     7  0.83  molprobity  1.000  
1357  1357  mt        -68.2   -38.9  Favored     ?    11   55.030     8  0.67    11  0.59  molprobity  1.000  
1358  1358  ?         -67.2   -46.4  Favored     ?     2   75.540     5  0.87     7  0.87  molprobity  1.000  
1359  1359  ?             ?       ?  ?           ?     2   75.270     4  0.83     4  0.39  molprobity  1.000  
1360  1360  ?             ?       ?  ?           ?    19   65.060     9  0.09     8  0.08  mogul       1.000  
1361  1361  ?             ?       ?  ?           ?    23   59.550    11  0.11    10  0.07  mogul       1.000  
1362  1362  ?             ?       ?  ?           ?    42   70.560    19  0.07    18  0.05  mogul       1.000  
1363  1363  ?             ?       ?  ?           ?    27   45.590    13  0.09    12  0.07  mogul       1.000  
1364  1364  ?             ?       ?  ?           ?    19   47.550     9  0.11     8  0.09  mogul       1.000  
1365  1365  ?             ?       ?  ?           ?    29   59.610    14  0.09    13  0.05  mogul       1.000  
1366  1366  ?             ?       ?  ?           ?    19   76.780     9  0.10     8  0.08  mogul       1.000  
1367  1367  ?             ?       ?  ?           ?    23   68.560    11  0.10    10  0.07  mogul       1.000  
1368  1368  ?             ?       ?  ?           ?    42   63.350    19  0.07    18  0.04  mogul       1.000  
1369  1369  ?             ?       ?  ?           ?    27   47.670    13  0.09    12  0.07  mogul       1.000  
1370  1370  ?             ?       ?  ?           ?    19   55.830     9  0.11     8  0.08  mogul       1.000  
1371  1371  ?             ?       ?  ?           ?    29   63.540    14  0.08    13  0.07  mogul       1.000  
1372  1372  ?             ?       ?  ?           ?     ?   48.840     ?     ?     ?     ?  ?           1.000  
1373  1373  ?             ?       ?  ?           ?     ?   42.840     ?     ?     ?     ?  ?           1.000  
1374  1374  ?             ?       ?  ?           ?     ?   27.330     ?     ?     ?     ?  ?           1.000  
1375  1375  ?             ?       ?  ?           ?     ?   49.010     ?     ?     ?     ?  ?           1.000  
1376  1376  ?             ?       ?  ?           ?     ?   51.300     ?     ?     ?     ?  ?           1.000  
1377  1377  ?             ?       ?  ?           ?     ?   37.360     ?     ?     ?     ?  ?           1.000  
1378  1378  ?             ?       ?  ?           ?     ?   33.630     ?     ?     ?     ?  ?           1.000  
1379  1379  ?             ?       ?  ?           ?     ?   51.160     ?     ?     ?     ?  ?           1.000  
1380  1380  ?             ?       ?  ?           ?     ?   32.820     ?     ?     ?     ?  ?           1.000  
1381  1381  ?             ?       ?  ?           ?     ?   51.910     ?     ?     ?     ?  ?           1.000  
1382  1382  ?             ?       ?  ?           ?     ?   47.880     ?     ?     ?     ?  ?           1.000  
1383  1383  ?             ?       ?  ?           ?     ?   45.780     ?     ?     ?     ?  ?           1.000  
1384  1384  ?             ?       ?  ?           ?     ?   52.730     ?     ?     ?     ?  ?           1.000  
1385  1385  ?             ?       ?  ?           ?     ?   41.640     ?     ?     ?     ?  ?           1.000  
1386  1386  ?             ?       ?  ?           ?     ?   49.830     ?     ?     ?     ?  ?           1.000  
1387  1387  ?             ?       ?  ?           ?     ?   51.460     ?     ?     ?     ?  ?           1.000  
1388  1388  ?             ?       ?  ?           ?     ?   40.730     ?     ?     ?     ?  ?           1.000  
1389  1389  ?             ?       ?  ?           ?     ?   47.120     ?     ?     ?     ?  ?           1.000  
1390  1390  ?             ?       ?  ?           ?     ?   62.950     ?     ?     ?     ?  ?           1.000  
1391  1391  ?             ?       ?  ?           ?     ?   40.390     ?     ?     ?     ?  ?           1.000  
1392  1392  ?             ?       ?  ?           ?     ?   43.050     ?     ?     ?     ?  ?           1.000  
1393  1393  ?             ?       ?  ?           ?     ?   51.920     ?     ?     ?     ?  ?           1.000  
1394  1394  ?             ?       ?  ?           ?     ?   68.650     ?     ?     ?     ?  ?           1.000  
1395  1395  ?             ?       ?  ?           ?     ?   37.500     ?     ?     ?     ?  ?           1.000  
1396  1396  ?             ?       ?  ?           ?     ?   53.290     ?     ?     ?     ?  ?           1.000  
1397  1397  ?             ?       ?  ?           ?     ?   32.550     ?     ?     ?     ?  ?           1.000  
1398  1398  ?             ?       ?  ?           ?     ?   44.960     ?     ?     ?     ?  ?           1.000  
1399  1399  ?             ?       ?  ?           ?     ?   43.490     ?     ?     ?     ?  ?           1.000  
1400  1400  ?             ?       ?  ?           ?     ?   67.380     ?     ?     ?     ?  ?           1.000  
1401  1401  ?             ?       ?  ?           ?     ?   20.630     ?     ?     ?     ?  ?           1.000  
1402  1402  ?             ?       ?  ?           ?     ?   46.930     ?     ?     ?     ?  ?           1.000  
1403  1403  ?             ?       ?  ?           ?     ?   92.720     ?     ?     ?     ?  ?           1.000  
1404  1404  ?             ?       ?  ?           ?     ?   50.890     ?     ?     ?     ?  ?           1.000  
#
loop_
_pdbx_vrpt_instance_clashes.ordinal
_pdbx_vrpt_instance_clashes.instance_id
_pdbx_vrpt_instance_clashes.label_atom_id
_pdbx_vrpt_instance_clashes.cid
_pdbx_vrpt_instance_clashes.clashmag
_pdbx_vrpt_instance_clashes.dist
  1     5  HB3     1  0.62  1.81  
  2     5  CB      2  0.42  2.47  
  3    12  HG2     3  0.55  1.89  
  4    12  HG2     4  0.44  2.47  
  5    27  CB      5  1.03  2.37  
  6    27  CB      6  1.00  1.91  
  7    27  CB      7  0.58  2.33  
  8    28  CD      5  1.03  2.37  
  9    28  HD2     6  1.00  1.91  
 10    28  HD3     7  0.58  2.33  
 11    30  C       8  0.41  2.39  
 12    30  HD22    8  0.41  2.39  
 13    32  NE2     9  0.49  2.33  
 14    39  N      10  0.44  2.32  
 15    40  HD2    10  0.44  2.32  
 16    41  CE2    11  0.42  2.55  
 17    43  HB3     3  0.55  1.89  
 18    43  CB      4  0.44  2.47  
 19    46  O      12  0.40  2.21  
 20    47  O      13  0.61  1.99  
 21    47  O      14  0.49  2.60  
 22    48  O      15  0.56  1.88  
 23    48  O      16  0.49  2.64  
 24    49  HA     17  0.42  1.85  
 25    49  HB3    12  0.40  2.21  
 26    51  HG22    1  0.62  1.81  
 27    51  HG22    2  0.42  2.47  
 28    51  HG23   13  0.61  1.99  
 29    51  CG2    14  0.49  2.60  
 30    52  HD2    15  0.56  1.88  
 31    52  CD2    16  0.49  2.64  
 32    54  HD13   18  0.48  1.96  
 33    55  O      19  0.63  1.97  
 34    56  HG22   20  0.52  1.74  
 35    56  HG22   21  0.46  2.50  
 36    65  HG21   22  0.60  1.83  
 37    66  HD1    20  0.52  1.74  
 38    66  CD1    21  0.46  2.50  
 39    67  HD12   19  0.63  1.97  
 40    69  HD2    23  0.64  2.32  
 41    72  OD1    24  0.50  2.49  
 42    72  C      24  0.50  2.49  
 43    73  CZ2    23  0.64  2.32  
 44    75  HG21   25  0.70  1.72  
 45    75  HG11   26  0.57  1.85  
 46    75  C      27  0.43  2.38  
 47    75  O      28  0.41  2.20  
 48    77  OG1    29  0.93  1.68  
 49    78  HD3    29  0.93  1.68  
 50    78  HB2    30  0.48  1.95  
 51    78  HD2    27  0.43  2.38  
 52    78  HD2    28  0.41  2.20  
 53    81  HD11   31  0.77  2.19  
 54    81  CD1    32  0.67  2.77  
 55    81  CD1    33  0.43  2.29  
 56    81  HD13   34  0.43  2.53  
 57    81  HD13   35  0.41  1.85  
 58    82  HA     36  0.51  1.91  
 59    82  HA     37  0.46  2.46  
 60    86  HD21   38  0.77  1.64  
 61    86  HD21   39  0.51  2.37  
 62    87  CD2    40  0.55  2.37  
 63    90  NE2    41  0.66  2.10  
 64    90  NE2    42  0.42  2.81  
 65    90  HE1    43  0.49  1.95  
 66    90  CD2    44  0.48  2.48  
 67    91  OE1     9  0.49  2.33  
 68   102  HD21   36  0.51  1.91  
 69   102  CD2    37  0.46  2.46  
 70   105  HD11   45  0.44  2.00  
 71   109  O      46  0.50  2.11  
 72   111  HD12   47  0.41  1.78  
 73   111  HA     47  0.41  1.78  
 74   112  HB3    46  0.50  2.11  
 75   119  O      48  0.58  2.03  
 76   121  HD21   22  0.60  1.83  
 77   128  HG3    48  0.58  2.03  
 78   128  HE3    49  0.52  2.09  
 79   128  CE     50  0.48  2.62  
 80   131  HZ2    51  0.46  1.81  
 81   145  HD12   52  0.43  1.79  
 82   145  HA     52  0.43  1.79  
 83   145  O      53  0.40  2.21  
 84   146  HD13   45  0.44  2.00  
 85   148  HB     54  0.91  2.01  
 86   148  HB     55  0.85  1.57  
 87   148  HB     56  0.46  1.94  
 88   148  CB     57  0.58  2.79  
 89   149  CD     54  0.91  2.01  
 90   149  CD     57  0.58  2.79  
 91   149  HD3    55  0.85  1.57  
 92   149  HD2    56  0.46  1.94  
 93   150  HB2    53  0.40  2.21  
 94   154  O      43  0.49  1.95  
 95   157  HG3    58  0.40  1.87  
 96   157  HH11   58  0.40  1.87  
 97   161  HB2    41  0.66  2.10  
 98   161  HB2    44  0.48  2.48  
 99   161  HD13   40  0.55  2.37  
100   161  CB     42  0.42  2.81  
101   171  CD1    59  0.41  2.94  
102   171  C      59  0.41  2.94  
103   172  HD22   60  0.41  1.89  
104   172  HA     60  0.41  1.89  
105   175  HG21   61  0.46  1.98  
106   176  CH2    31  0.77  2.19  
107   176  CH2    32  0.67  2.77  
108   176  CH2    34  0.43  2.53  
109   176  HH2    33  0.43  2.29  
110   176  HH2    35  0.41  1.85  
111   177  O      62  0.47  2.14  
112   179  N      63  0.49  2.27  
113   180  HD2    63  0.49  2.27  
114   180  HG2    62  0.47  2.14  
115   185  HG23   64  0.75  1.69  
116   185  CG2    65  0.58  2.33  
117   185  CG2    66  0.44  2.95  
118   187  HA     67  0.64  1.79  
119   188  O      49  0.52  2.09  
120   188  O      50  0.48  2.62  
121   191  HG2    67  0.64  1.79  
122   193  HG23   64  0.75  1.69  
123   193  HG23   65  0.58  2.33  
124   193  CG2    66  0.44  2.95  
125   194  O      68  0.63  1.98  
126   194  CB     69  0.46  2.46  
127   195  N      70  0.65  2.12  
128   195  N      71  0.44  2.80  
129   196  HD2    70  0.65  2.12  
130   196  CD     71  0.44  2.80  
131   197  HG23   68  0.63  1.98  
132   197  HG22   69  0.46  2.46  
133   206  O      72  0.83  1.78  
134   209  HB2    61  0.46  1.98  
135   210  HG2    72  0.83  1.78  
136   210  H192   73  0.73  1.69  
137   210  H192   74  0.46  2.41  
138   210  H9     73  0.73  1.69  
139   210  H9     75  0.61  1.83  
140   210  H183   75  0.61  1.83  
141   210  H183   76  0.58  2.33  
142   210  C9     76  0.58  2.33  
143   210  C9     74  0.46  2.41  
144   210  H6     77  0.41  1.91  
145   210  H41    77  0.41  1.91  
146   221  O      78  0.43  2.18  
147   225  HG     78  0.43  2.18  
148   233  HB3    79  0.67  1.77  
149   233  CB     80  0.47  2.44  
150   240  HG2    81  0.53  1.89  
151   240  HG2    82  0.44  2.47  
152   243  HB1    83  0.54  1.88  
153   244  HB2    84  0.45  1.98  
154   248  O      85  0.54  2.34  
155   253  NZ     85  0.54  2.34  
156   255  CB     86  1.01  2.39  
157   255  CB     87  0.95  1.94  
158   255  CB     88  0.56  2.33  
159   256  CD     86  1.01  2.39  
160   256  HD2    87  0.95  1.94  
161   256  HD3    88  0.56  2.33  
162   258  C      89  0.41  2.41  
163   258  HD22   89  0.41  2.41  
164   260  NE2    90  0.52  2.33  
165   267  N      91  0.44  2.32  
166   268  HG2    84  0.45  1.98  
167   268  HD2    91  0.44  2.32  
168   270  HD13   92  0.54  1.89  
169   271  HB3    81  0.53  1.89  
170   271  CB     82  0.44  2.47  
171   274  O      93  0.41  2.20  
172   275  O      94  0.60  2.01  
173   275  O      95  0.48  2.60  
174   277  HB3    93  0.41  2.20  
175   279  HG22   79  0.67  1.77  
176   279  HG22   80  0.47  2.44  
177   279  HG23   94  0.60  2.01  
178   279  CG2    95  0.48  2.60  
179   280  CD1    96  0.56  2.41  
180   280  CG     97  0.54  2.43  
181   280  CG     98  0.42  3.01  
182   281  O      99  0.49  2.12  
183   283  O     100  0.53  2.08  
184   284  HG22   99  0.49  2.12  
185   284  CG2   101  0.46  2.64  
186   284  O     101  0.46  2.64  
187   285  HB2   102  0.53  1.89  
188   293  HG23  102  0.53  1.89  
189   293  HG21  103  0.40  2.52  
190   295  HG    100  0.53  2.08  
191   297  HD2   104  0.68  2.29  
192   300  OD1   105  0.50  2.50  
193   300  C     105  0.50  2.50  
194   301  CZ2   104  0.68  2.29  
195   303  HG12   92  0.54  1.89  
196   303  C     106  0.43  2.38  
197   303  O     107  0.42  2.19  
198   305  OG1   108  0.92  1.69  
199   306  HD3   108  0.92  1.69  
200   306  HB3   109  0.43  2.00  
201   306  HD2   106  0.43  2.38  
202   306  HD2   107  0.42  2.19  
203   309  HG    110  0.44  2.48  
204   309  HG    111  0.40  2.03  
205   309  HD12  112  0.40  1.80  
206   309  HA    112  0.40  1.80  
207   310  HA    113  0.43  2.00  
208   310  HA    114  0.42  2.50  
209   315  CD2   115  0.58  2.33  
210   315  HD23  116  0.46  1.98  
211   315  HD13  117  0.43  1.99  
212   317  O     118  0.58  2.35  
213   318  NE2   119  0.65  2.12  
214   318  NE2   120  0.40  2.82  
215   318  HE1   121  0.51  1.94  
216   318  CD2   122  0.48  2.48  
217   319  OE1    90  0.52  2.33  
218   324  HA3    38  0.77  1.64  
219   324  CA     39  0.51  2.37  
220   327  HA3   123  0.62  1.80  
221   330  HD21  113  0.43  2.00  
222   330  CD2   114  0.42  2.50  
223   333  HD11  124  0.46  1.98  
224   333  CD1   110  0.44  2.48  
225   333  HD12  111  0.40  2.03  
226   334  HD12  109  0.43  2.00  
227   334  HG21  125  0.42  2.01  
228   336  HD23   11  0.42  2.55  
229   337  O     126  0.51  2.11  
230   338  HG11  127  0.47  1.96  
231   338  CG1   128  0.45  2.47  
232   340  HB3   126  0.51  2.11  
233   346  HG23   18  0.48  1.96  
234   349  CD2   103  0.40  2.52  
235   359  HZ2    17  0.42  1.85  
236   373  O     129  0.40  2.21  
237   374  HD13  124  0.46  1.98  
238   376  HB    130  0.88  2.02  
239   376  HB    131  0.84  1.58  
240   376  CB    132  0.50  2.79  
241   377  CD    130  0.88  2.02  
242   377  CD    132  0.50  2.79  
243   377  HD3   131  0.84  1.58  
244   378  HB2   129  0.40  2.21  
245   379  HH11  133  0.66  1.43  
246   379  HD3   134  0.55  1.88  
247   382  O     121  0.51  1.94  
248   385  NH1   118  0.58  2.35  
249   389  HB2   119  0.65  2.12  
250   389  HB2   122  0.48  2.48  
251   389  HD13  115  0.58  2.33  
252   389  HD13  116  0.46  1.98  
253   389  CB    120  0.40  2.82  
254   393  HA    117  0.43  1.99  
255   394  HE21  133  0.66  1.43  
256   394  HG2   134  0.55  1.88  
257   399  CD1   135  0.41  2.94  
258   399  C     135  0.41  2.94  
259   403  HD12  136  0.50  1.94  
260   403  CD1   137  0.47  2.45  
261   403  HG21  138  0.44  1.99  
262   405  O     139  0.48  2.14  
263   407  N     140  0.47  2.28  
264   408  HG2   139  0.48  2.14  
265   408  HD2   140  0.47  2.28  
266   410  HG21  141  0.83  2.08  
267   410  HG21  142  0.80  1.61  
268   410  HG21  143  0.41  1.97  
269   415  HG3   144  0.41  2.03  
270   423  N     145  0.64  2.12  
271   423  N     146  0.43  2.80  
272   423  HA    144  0.41  2.03  
273   424  HD2   145  0.64  2.12  
274   424  CD    146  0.43  2.80  
275   429  C     147  0.44  2.38  
276   430  HA    148  0.51  1.92  
277   431  HD22  149  0.60  2.00  
278   431  HD22  150  0.50  2.32  
279   431  O     149  0.60  2.00  
280   431  C     150  0.50  2.32  
281   433  CE    141  0.83  2.08  
282   433  HE2   142  0.80  1.61  
283   433  HE3   148  0.51  1.92  
284   433  HE3   147  0.44  2.38  
285   433  HE1   143  0.41  1.97  
286   435  O     151  0.41  2.21  
287   436  HB3   136  0.50  1.94  
288   436  HB3   137  0.47  2.45  
289   437  HB2   138  0.44  1.99  
290   438  H9    152  0.96  1.45  
291   438  H9    153  0.51  2.28  
292   438  H192  152  0.96  1.45  
293   438  H192  154  0.41  2.29  
294   438  C19   153  0.51  2.28  
295   438  C9    154  0.41  2.29  
296   438  C9    155  0.41  2.51  
297   438  H183  155  0.41  2.51  
298   439  HG22   83  0.54  1.88  
299   439  HB    151  0.41  2.21  
300   460  HB3   156  0.61  1.82  
301   460  CB    157  0.43  2.47  
302   461  HD13  158  0.56  2.05  
303   461  O     158  0.56  2.05  
304   482  OG    159  1.14  1.94  
305   482  OG    160  1.13  1.49  
306   482  OG    161  0.45  1.84  
307   482  CB    162  1.10  1.80  
308   482  CB    163  0.99  2.38  
309   482  HB2   164  1.06  1.32  
310   483  CD    159  1.14  1.94  
311   483  CD    163  0.99  2.38  
312   483  HD2   160  1.13  1.49  
313   483  HD3   162  1.10  1.80  
314   483  HD3   164  1.06  1.32  
315   483  HD3   161  0.45  1.84  
316   483  HB3   165  0.63  1.80  
317   485  C     166  0.43  2.39  
318   485  HD22  166  0.43  2.39  
319   487  NE2   167  0.40  2.34  
320   494  HB    168  0.67  1.76  
321   494  CG1   169  0.47  2.44  
322   495  HD3   168  0.67  1.76  
323   497  HD13  170  0.49  1.94  
324   501  O     171  0.41  2.21  
325   502  O     172  0.55  2.07  
326   502  O     173  0.49  2.61  
327   504  HA     51  0.46  1.81  
328   504  HB3   171  0.41  2.21  
329   506  HG22  156  0.61  1.82  
330   506  HG22  157  0.43  2.47  
331   506  HG23  172  0.55  2.07  
332   506  CG2   173  0.49  2.61  
333   510  O     174  0.48  2.14  
334   514  C     175  0.67  2.33  
335   516  O     175  0.67  2.33  
336   518  HG21  176  0.61  1.81  
337   520  HB2   174  0.48  2.14  
338   522  HD3   177  0.68  1.93  
339   522  HD2   178  0.66  2.30  
340   525  C     179  0.50  2.50  
341   525  OD1   179  0.50  2.50  
342   526  CZ2   178  0.66  2.30  
343   528  HG12  170  0.49  1.94  
344   528  C     180  0.44  2.38  
345   528  O     181  0.43  2.19  
346   530  OG1   182  0.94  1.68  
347   531  HD3   182  0.94  1.68  
348   531  HD2   180  0.44  2.38  
349   531  HD2   181  0.43  2.19  
350   534  HD12  183  0.43  1.82  
351   534  HA    183  0.43  1.82  
352   535  HA    184  0.51  1.93  
353   535  HA    185  0.44  2.48  
354   539  HA    186  0.41  1.79  
355   539  HD12  186  0.41  1.79  
356   540  HD13  187  0.45  1.97  
357   542  O     188  0.59  2.35  
358   542  CE2   189  0.41  2.55  
359   543  NE2   190  0.66  2.10  
360   543  NE2   191  0.43  2.78  
361   543  CG    192  0.64  2.33  
362   543  HA    193  0.54  2.38  
363   543  HA    194  0.48  1.95  
364   543  HE1   195  0.49  1.94  
365   543  CD2   196  0.48  2.49  
366   543  CD2   197  0.43  2.54  
367   544  HG3   165  0.63  1.80  
368   544  OE1   167  0.40  2.34  
369   549  HA2   198  0.44  1.99  
370   552  HA3   199  0.41  2.51  
371   555  HD21  184  0.51  1.93  
372   555  CD2   185  0.44  2.48  
373   558  HD11  200  0.48  1.95  
374   562  O     201  0.50  2.11  
375   563  O     202  0.60  2.02  
376   565  HB3   201  0.50  2.11  
377   567  HG13  202  0.60  2.02  
378   572  O     203  0.79  1.82  
379   572  O     204  0.47  2.59  
380   574  HD23  176  0.61  1.81  
381   580  HD11   96  0.56  2.41  
382   580  HD11   97  0.54  2.43  
383   580  CD1    98  0.42  3.01  
384   581  HG2   203  0.79  1.82  
385   581  HE2   205  0.56  2.06  
386   581  CG    204  0.47  2.59  
387   581  CE    206  0.45  2.64  
388   588  OG    207  0.42  2.19  
389   593  HD12  208  0.43  1.83  
390   593  HA    208  0.43  1.83  
391   598  O     209  0.40  2.22  
392   599  HD13  200  0.48  1.95  
393   599  HD12  210  0.41  1.87  
394   599  HA    210  0.41  1.87  
395   601  HB    211  0.92  2.00  
396   601  HB    212  0.85  1.57  
397   601  HB    213  0.45  1.92  
398   601  CB    214  0.58  2.78  
399   602  CD    211  0.92  2.00  
400   602  CD    214  0.58  2.78  
401   602  HD3   212  0.85  1.57  
402   602  HD2   213  0.45  1.92  
403   603  HB2   209  0.40  2.22  
404   606  HE1   189  0.41  2.55  
405   607  O     195  0.49  1.94  
406   610  NH1   188  0.59  2.35  
407   614  HB2   190  0.66  2.10  
408   614  HB2   196  0.48  2.49  
409   614  HD12  192  0.64  2.33  
410   614  HD12  194  0.48  1.95  
411   614  HD12  197  0.43  2.54  
412   614  HD23  215  0.62  1.80  
413   614  CD1   193  0.54  2.38  
414   614  CB    191  0.43  2.78  
415   618  HA    187  0.45  1.97  
416   624  CD1   216  0.42  2.93  
417   624  C     216  0.42  2.93  
418   628  CD1   217  0.40  2.51  
419   630  O     218  0.49  2.13  
420   632  HB2   219  0.59  1.84  
421   633  HD3   219  0.59  1.84  
422   633  HG3   220  0.50  1.93  
423   633  HD2   218  0.49  2.13  
424   635  HG21  221  1.05  1.84  
425   635  HG21  222  0.88  1.53  
426   635  HG21  223  0.88  1.55  
427   635  CG2   224  0.67  2.23  
428   641  O     205  0.56  2.06  
429   641  O     206  0.45  2.64  
430   647  HB2   225  0.57  1.87  
431   648  N     226  0.64  2.13  
432   648  N     227  0.42  2.81  
433   649  HD2   226  0.64  2.13  
434   649  HD2   225  0.57  1.87  
435   649  CD    227  0.42  2.81  
436   656  C     228  0.42  2.88  
437   656  CD2   228  0.42  2.88  
438   658  CE    221  1.05  1.84  
439   658  HE2   222  0.88  1.53  
440   658  HE2   224  0.67  2.23  
441   658  HE1   223  0.88  1.55  
442   661  HD13  217  0.40  2.51  
443   663  H192  229  0.73  1.70  
444   663  H192  230  0.45  2.40  
445   663  H9    229  0.73  1.70  
446   663  H9    231  0.65  1.78  
447   663  H183  231  0.65  1.78  
448   663  H183  232  0.59  2.31  
449   663  C9    232  0.59  2.31  
450   663  C9    230  0.45  2.40  
451   663  H132  220  0.50  1.93  
452   663  HD2   169  0.47  2.44  
453   663  H142  207  0.42  2.19  
454   674  O     233  0.45  2.17  
455   677  HB1   215  0.62  1.80  
456   678  HG    233  0.45  2.17  
457   684  HB3   234  0.62  1.82  
458   684  CB    235  0.42  2.47  
459   690  HG21  236  0.46  1.96  
460   691  HG2   237  0.58  1.85  
461   691  HG2   238  0.47  2.43  
462   691  CG    239  0.41  2.49  
463   699  O     240  0.46  2.16  
464   704  HE3   240  0.46  2.16  
465   706  CB    241  1.02  2.36  
466   706  CB    242  1.01  1.89  
467   706  CB    243  0.49  2.34  
468   707  CD    241  1.02  2.36  
469   707  HD2   242  1.01  1.89  
470   707  HD3   243  0.49  2.34  
471   709  C     244  0.44  2.37  
472   709  HD22  244  0.44  2.37  
473   711  NE2   245  0.49  2.33  
474   718  N     246  0.44  2.32  
475   719  HD2   246  0.44  2.32  
476   722  HB3   237  0.58  1.85  
477   722  HB3   239  0.41  2.49  
478   722  CB    238  0.47  2.43  
479   725  O     247  0.41  2.21  
480   726  O     248  0.61  1.99  
481   726  O     249  0.50  2.59  
482   727  O     250  0.55  1.89  
483   727  O     251  0.50  2.64  
484   728  HA    252  0.43  1.83  
485   728  HB3   247  0.41  2.21  
486   730  HG22  234  0.62  1.82  
487   730  HG22  235  0.42  2.47  
488   730  HG23  248  0.61  1.99  
489   730  CG2   249  0.50  2.59  
490   731  HD2   250  0.55  1.89  
491   731  CD2   251  0.50  2.64  
492   733  HD13  253  0.48  1.95  
493   734  O     254  0.62  1.99  
494   735  HG22  255  0.54  1.71  
495   735  HG22  256  0.48  2.47  
496   744  HG21  257  0.61  1.83  
497   745  HD1   255  0.54  1.71  
498   745  CD1   256  0.48  2.47  
499   746  HD12  254  0.62  1.99  
500   748  HD2   258  0.63  2.33  
501   748  NH2   259  0.47  2.32  
502   751  C     260  0.50  2.49  
503   751  OD1   260  0.50  2.49  
504   752  CZ2   258  0.63  2.33  
505   754  HG21  261  0.68  1.74  
506   754  HG11  262  0.58  1.84  
507   754  C     263  0.44  2.38  
508   754  O     264  0.40  2.20  
509   756  OG1   265  0.93  1.68  
510   757  HD3   265  0.93  1.68  
511   757  HB2   266  0.47  1.97  
512   757  HD2   263  0.44  2.38  
513   757  HD2   264  0.40  2.20  
514   760  CD1   267  0.59  2.85  
515   760  HD11  268  0.58  2.39  
516   760  HD13  269  0.51  2.46  
517   760  HD13  270  0.42  1.83  
518   761  HA    271  0.49  1.93  
519   761  HA    272  0.44  2.47  
520   765  HD21  273  0.79  1.63  
521   765  HD21  274  0.54  2.35  
522   765  CD2   275  0.51  2.37  
523   766  CD2   276  0.54  2.38  
524   769  NE2   277  0.67  2.09  
525   769  NE2   278  0.42  2.81  
526   769  CD2   279  0.50  2.47  
527   769  HE1   280  0.49  1.95  
528   770  OE1   245  0.49  2.33  
529   781  HD21  271  0.49  1.93  
530   781  CD2   272  0.44  2.47  
531   784  HD11  281  0.43  2.01  
532   788  O     282  0.50  2.11  
533   790  HD12  283  0.41  1.77  
534   790  HA    283  0.41  1.77  
535   791  HB3   282  0.50  2.11  
536   798  O     284  0.61  2.01  
537   800  HD21  257  0.61  1.83  
538   807  HG3   284  0.61  2.01  
539   807  HE3   285  0.52  2.10  
540   807  CE    286  0.49  2.61  
541   810  HZ2   287  0.45  1.82  
542   824  HD12  288  0.42  1.78  
543   824  HA    288  0.42  1.78  
544   824  O     289  0.40  2.21  
545   825  HD13  281  0.43  2.01  
546   827  HB    290  0.90  2.02  
547   827  HB    291  0.85  1.57  
548   827  HB    292  0.46  1.95  
549   827  CB    293  0.49  2.79  
550   828  CD    290  0.90  2.02  
551   828  CD    293  0.49  2.79  
552   828  HD3   291  0.85  1.57  
553   828  HD2   292  0.46  1.95  
554   829  HB2   289  0.40  2.21  
555   833  O     280  0.49  1.95  
556   836  HG3   294  0.41  1.86  
557   836  HH11  294  0.41  1.86  
558   840  HB2   277  0.67  2.09  
559   840  HB2   279  0.50  2.47  
560   840  HD13  276  0.54  2.38  
561   840  CB    278  0.42  2.81  
562   851  HD22  295  0.41  1.89  
563   851  HA    295  0.41  1.89  
564   854  HG21  296  0.44  1.99  
565   855  CH2   267  0.59  2.85  
566   855  CH2   268  0.58  2.39  
567   855  CH2   269  0.51  2.46  
568   855  HH2   270  0.42  1.83  
569   856  O     297  0.47  2.14  
570   858  N     298  0.48  2.27  
571   859  HD2   298  0.48  2.27  
572   859  HG2   297  0.47  2.14  
573   864  HG23  299  0.76  1.68  
574   864  CG2   300  0.58  2.33  
575   864  CG2   301  0.45  2.95  
576   866  HA    302  0.65  1.78  
577   866  HG3   303  0.41  2.02  
578   867  O     285  0.52  2.10  
579   867  O     286  0.49  2.61  
580   870  HG2   302  0.65  1.78  
581   872  HG23  299  0.76  1.68  
582   872  HG23  300  0.58  2.33  
583   872  CG2   301  0.45  2.95  
584   873  O     304  0.62  1.99  
585   873  CB    305  0.46  2.46  
586   874  N     306  0.64  2.12  
587   874  N     307  0.44  2.80  
588   874  HA    303  0.41  2.02  
589   875  HD2   306  0.64  2.12  
590   875  CD    307  0.44  2.80  
591   876  HG23  304  0.62  1.99  
592   876  HG22  305  0.46  2.46  
593   886  HG22  236  0.46  1.96  
594   888  HB2   296  0.44  1.99  
595   889  H192  308  0.76  1.66  
596   889  H192  309  0.47  2.40  
597   889  H9    308  0.76  1.66  
598   889  H9    310  0.56  1.87  
599   889  H183  310  0.56  1.87  
600   889  H183  311  0.55  2.36  
601   889  C9    311  0.55  2.36  
602   889  C9    309  0.47  2.40  
603   900  O     312  0.45  2.16  
604   904  HG    312  0.45  2.16  
605   912  HB3   313  0.68  1.76  
606   912  CB    314  0.47  2.44  
607   919  HG2   315  0.53  1.90  
608   919  HG2   316  0.44  2.47  
609   922  HB1   317  0.47  1.96  
610   923  HB2   318  0.47  1.96  
611   927  O     319  0.55  2.33  
612   932  NZ    319  0.55  2.33  
613   934  CB    320  1.01  2.39  
614   934  CB    321  0.96  1.93  
615   934  CB    322  0.56  2.34  
616   935  CD    320  1.01  2.39  
617   935  HD2   321  0.96  1.93  
618   935  HD3   322  0.56  2.34  
619   937  C     323  0.40  2.42  
620   937  HD22  323  0.40  2.42  
621   939  NE2   324  0.51  2.34  
622   946  CG1   325  0.62  2.29  
623   946  N     326  0.44  2.32  
624   946  HG12  327  0.42  2.00  
625   947  HG2   318  0.47  1.96  
626   947  HD2   326  0.44  2.32  
627   949  HD13  328  0.54  1.89  
628   950  HB3   315  0.53  1.90  
629   950  CB    316  0.44  2.47  
630   953  O     329  0.41  2.20  
631   954  O     330  0.60  2.01  
632   954  O     331  0.48  2.61  
633   956  HB3   329  0.41  2.20  
634   958  HG22  313  0.68  1.76  
635   958  HG22  314  0.47  2.44  
636   958  HG23  330  0.60  2.01  
637   958  CG2   331  0.48  2.61  
638   959  CD1   332  0.53  2.44  
639   959  CG    333  0.51  2.46  
640   960  O     334  0.49  2.11  
641   962  O     335  0.53  2.08  
642   963  HG22  334  0.49  2.11  
643   963  CG2   336  0.45  2.65  
644   963  O     336  0.45  2.65  
645   964  HB2   337  0.53  1.89  
646   972  HG23  337  0.53  1.89  
647   972  HG21  338  0.40  2.52  
648   974  HG    335  0.53  2.08  
649   976  HD3   339  0.50  2.46  
650   976  NH2   340  0.45  2.50  
651   979  OD1   341  0.50  2.49  
652   979  C     341  0.50  2.49  
653   980  CZ2   339  0.50  2.46  
654   982  HG12  328  0.54  1.89  
655   982  C     342  0.43  2.38  
656   982  O     343  0.43  2.19  
657   984  OG1   344  0.92  1.69  
658   985  HD3   344  0.92  1.69  
659   985  HB3   345  0.44  2.00  
660   985  HD2   342  0.43  2.38  
661   985  HD2   343  0.43  2.19  
662   988  HG    346  0.45  2.47  
663   988  HG    347  0.41  2.01  
664   989  HA    348  0.46  1.97  
665   989  HA    349  0.43  2.48  
666   994  CD2   350  0.57  2.34  
667   994  HD23  351  0.46  1.98  
668   994  HD13  352  0.44  1.98  
669   996  O     353  0.58  2.35  
670   997  NE2   354  0.65  2.12  
671   997  NE2   355  0.41  2.82  
672   997  HE1   356  0.51  1.94  
673   997  CD2   357  0.48  2.48  
674   998  OE1   324  0.51  2.34  
675  1003  HA3   273  0.79  1.63  
676  1003  HA3   275  0.51  2.37  
677  1003  CA    274  0.54  2.35  
678  1006  HA3   358  0.65  1.78  
679  1009  HD21  348  0.46  1.97  
680  1009  HD23  359  0.45  1.86  
681  1009  HA    359  0.45  1.86  
682  1009  CD2   349  0.43  2.48  
683  1012  HD11  360  0.46  1.98  
684  1012  CD1   346  0.45  2.47  
685  1012  HD12  347  0.41  2.01  
686  1013  HD12  345  0.44  2.00  
687  1013  HG21  361  0.40  2.03  
688  1016  O     362  0.51  2.11  
689  1017  HG11  363  0.47  1.96  
690  1017  CG1   364  0.45  2.46  
691  1019  CE    365  0.74  2.17  
692  1019  CE    366  0.64  2.75  
693  1019  CE    367  0.41  2.50  
694  1019  HE3   368  0.68  1.75  
695  1019  HE3   369  0.52  2.37  
696  1019  HE1   370  0.55  1.88  
697  1019  HB3   362  0.51  2.11  
698  1019  SD    371  0.44  2.57  
699  1025  HG23  253  0.48  1.95  
700  1028  CD2   338  0.40  2.52  
701  1038  HZ2   252  0.43  1.83  
702  1052  HD12  372  0.42  1.79  
703  1052  HA    372  0.42  1.79  
704  1052  O     373  0.41  2.21  
705  1053  HD13  360  0.46  1.98  
706  1055  HB    374  0.89  2.02  
707  1055  HB    375  0.85  1.59  
708  1055  CB    376  0.49  2.79  
709  1056  CD    374  0.89  2.02  
710  1056  CD    376  0.49  2.79  
711  1056  HD3   375  0.85  1.59  
712  1057  HB2   373  0.41  2.21  
713  1058  HH11  377  0.65  1.44  
714  1058  HD3   378  0.54  1.90  
715  1061  O     356  0.51  1.94  
716  1064  NH1   353  0.58  2.35  
717  1068  HB2   354  0.65  2.12  
718  1068  HB2   357  0.48  2.48  
719  1068  HD13  350  0.57  2.34  
720  1068  HD13  351  0.46  1.98  
721  1068  CB    355  0.41  2.82  
722  1072  HA    352  0.44  1.98  
723  1073  HE21  377  0.65  1.44  
724  1073  HG2   378  0.54  1.90  
725  1078  CD1   379  0.41  2.93  
726  1078  C     379  0.41  2.93  
727  1082  HD12  380  0.57  1.85  
728  1082  HD12  381  0.41  2.51  
729  1082  CD1   382  0.52  2.39  
730  1082  HG21  383  0.43  2.00  
731  1084  O     384  0.47  2.14  
732  1086  N     385  0.48  2.28  
733  1086  CG    386  0.41  2.56  
734  1087  HD2   385  0.48  2.28  
735  1087  HG2   384  0.47  2.14  
736  1089  HG21  387  0.83  2.08  
737  1089  HG21  388  0.67  1.76  
738  1089  HG21  389  0.64  1.80  
739  1102  N     390  0.64  2.12  
740  1102  N     391  0.42  2.80  
741  1103  HD2   390  0.64  2.12  
742  1103  CD    391  0.42  2.80  
743  1109  HA    392  0.64  1.79  
744  1109  CA    393  0.48  2.42  
745  1110  HD22  394  0.56  2.05  
746  1110  HD22  395  0.45  2.37  
747  1110  O     394  0.56  2.05  
748  1110  C     395  0.45  2.37  
749  1112  CE    387  0.83  2.08  
750  1112  HE2   388  0.67  1.76  
751  1112  HE3   392  0.64  1.79  
752  1112  HE3   393  0.48  2.42  
753  1112  HE1   389  0.64  1.80  
754  1113  O     396  0.42  2.20  
755  1114  O     397  0.45  2.16  
756  1115  HB3   380  0.57  1.85  
757  1115  HB3   382  0.52  2.39  
758  1115  CB    381  0.41  2.51  
759  1116  HB2   383  0.43  2.00  
760  1117  H9    398  0.94  1.49  
761  1117  H9    399  0.44  2.33  
762  1117  H192  398  0.94  1.49  
763  1117  H192  400  0.46  2.31  
764  1117  H83   365  0.74  2.17  
765  1117  H83   368  0.68  1.75  
766  1117  H83   370  0.55  1.88  
767  1117  C8    366  0.64  2.75  
768  1117  C8    369  0.52  2.37  
769  1117  HD2   325  0.62  2.29  
770  1117  HD2   327  0.42  2.00  
771  1117  C9    400  0.46  2.31  
772  1117  H81   371  0.44  2.57  
773  1117  H81   367  0.41  2.50  
774  1117  H81   401  0.40  1.96  
775  1117  C19   399  0.44  2.33  
776  1117  HG2   396  0.42  2.20  
777  1117  H7    386  0.41  2.56  
778  1117  H10   401  0.40  1.96  
779  1118  HG22  317  0.47  1.96  
780  1118  HB    397  0.45  2.16  
781  1139  HB3   402  0.60  1.83  
782  1139  CB    403  0.42  2.48  
783  1140  HD13  404  0.55  2.07  
784  1140  O     404  0.55  2.07  
785  1149  HB1   405  0.45  1.98  
786  1161  OG    406  1.16  1.92  
787  1161  OG    407  1.15  1.47  
788  1161  OG    408  0.59  1.82  
789  1161  CB    409  1.09  1.81  
790  1161  CB    410  0.98  2.39  
791  1161  HB2   411  1.03  1.35  
792  1162  CD    406  1.16  1.92  
793  1162  CD    410  0.98  2.39  
794  1162  HD2   407  1.15  1.47  
795  1162  HD3   409  1.09  1.81  
796  1162  HD3   411  1.03  1.35  
797  1162  HD3   408  0.59  1.82  
798  1162  HB3   412  0.58  1.85  
799  1164  C     413  0.45  2.37  
800  1164  HD22  413  0.45  2.37  
801  1166  NE2   414  0.41  2.34  
802  1173  CG1   415  0.88  2.03  
803  1173  HG11  416  0.70  1.74  
804  1173  HB    417  0.64  1.79  
805  1173  HG12  418  0.64  1.77  
806  1174  HD3   417  0.64  1.79  
807  1176  HD13  419  0.48  1.95  
808  1180  O     420  0.41  2.20  
809  1181  O     421  0.54  2.08  
810  1181  O     422  0.48  2.62  
811  1183  HA    287  0.45  1.82  
812  1183  HB3   420  0.41  2.20  
813  1185  HG22  402  0.60  1.83  
814  1185  HG22  403  0.42  2.48  
815  1185  HG23  421  0.54  2.08  
816  1185  CG2   422  0.48  2.62  
817  1189  O     423  0.48  2.14  
818  1193  C     424  0.67  2.33  
819  1195  O     424  0.67  2.33  
820  1197  HG21  425  0.63  1.80  
821  1199  HB2   423  0.48  2.14  
822  1201  HH21  426  1.10  1.15  
823  1201  HH21  427  0.69  2.00  
824  1201  HG3   426  1.10  1.15  
825  1201  HG3   428  0.78  1.95  
826  1201  HD3   429  0.89  2.08  
827  1201  HD3   430  0.79  2.16  
828  1201  NH2   428  0.78  1.95  
829  1201  NH2   431  0.45  2.69  
830  1201  CG    427  0.69  2.00  
831  1201  CG    431  0.45  2.69  
832  1204  C     432  0.50  2.50  
833  1204  OD1   432  0.50  2.50  
834  1205  CZ2   429  0.89  2.08  
835  1205  CH2   430  0.79  2.16  
836  1207  HG12  419  0.48  1.95  
837  1207  C     433  0.44  2.38  
838  1207  O     434  0.43  2.19  
839  1209  OG1   435  0.93  1.68  
840  1209  HG22  436  0.42  2.00  
841  1209  HG22  437  0.40  2.52  
842  1210  HD3   435  0.93  1.68  
843  1210  HD2   433  0.44  2.38  
844  1210  HD2   434  0.43  2.19  
845  1213  HD12  438  0.43  1.82  
846  1213  HA    438  0.43  1.82  
847  1214  HA    439  0.52  1.92  
848  1214  HA    440  0.43  2.48  
849  1218  HD12  441  0.42  1.78  
850  1218  HA    441  0.42  1.78  
851  1219  HD13  442  0.44  1.98  
852  1221  O     443  0.58  2.36  
853  1222  NE2   444  0.66  2.10  
854  1222  NE2   445  0.42  2.78  
855  1222  CG    446  0.64  2.32  
856  1222  HA    447  0.55  2.37  
857  1222  HA    448  0.47  1.96  
858  1222  HE1   449  0.50  1.94  
859  1222  CD2   450  0.47  2.49  
860  1222  CD2   451  0.44  2.52  
861  1223  HG3   412  0.58  1.85  
862  1223  OE1   414  0.41  2.34  
863  1231  HA3   452  0.40  2.52  
864  1234  HD21  439  0.52  1.92  
865  1234  CD2   440  0.43  2.48  
866  1237  HD11  453  0.48  1.95  
867  1241  O     454  0.49  2.12  
868  1242  O     455  0.59  2.03  
869  1244  HB3   454  0.49  2.12  
870  1246  HG13  455  0.59  2.03  
871  1251  O     456  0.78  1.83  
872  1251  O     457  0.47  2.59  
873  1253  HD23  425  0.63  1.80  
874  1259  HD11  332  0.53  2.44  
875  1259  HD11  333  0.51  2.46  
876  1260  HG2   456  0.78  1.83  
877  1260  HE2   458  0.56  2.06  
878  1260  CG    457  0.47  2.59  
879  1260  CE    459  0.46  2.63  
880  1272  HD12  460  0.42  1.83  
881  1272  HA    460  0.42  1.83  
882  1277  O     461  0.41  2.21  
883  1278  HD13  453  0.48  1.95  
884  1278  HD12  462  0.41  1.87  
885  1278  HA    462  0.41  1.87  
886  1280  HB    463  0.92  2.00  
887  1280  HB    464  0.85  1.57  
888  1280  HB    465  0.45  1.92  
889  1280  CB    466  0.58  2.78  
890  1281  CD    463  0.92  2.00  
891  1281  CD    466  0.58  2.78  
892  1281  HD3   464  0.85  1.57  
893  1281  HD2   465  0.45  1.92  
894  1282  HB2   461  0.41  2.21  
895  1286  O     449  0.50  1.94  
896  1289  NH1   443  0.58  2.36  
897  1293  HD23  467  0.68  1.74  
898  1293  HD23  468  0.43  2.45  
899  1293  HB2   444  0.66  2.10  
900  1293  HB2   450  0.47  2.49  
901  1293  HD12  446  0.64  2.32  
902  1293  HD12  448  0.47  1.96  
903  1293  HD12  451  0.44  2.52  
904  1293  CD1   447  0.55  2.37  
905  1293  CB    445  0.42  2.78  
906  1297  HA    442  0.44  1.98  
907  1303  CD1   469  0.42  2.93  
908  1303  C     469  0.42  2.93  
909  1309  O     470  0.49  2.13  
910  1309  C     471  0.41  2.41  
911  1311  HB2   472  0.60  1.84  
912  1312  HD3   472  0.60  1.84  
913  1312  HG3   473  0.50  1.93  
914  1312  HD2   470  0.49  2.13  
915  1312  HD2   471  0.41  2.41  
916  1314  HG21  474  1.11  1.80  
917  1314  HG21  475  0.97  1.47  
918  1314  HG21  476  0.89  1.54  
919  1314  CG2   477  0.68  2.23  
920  1314  HG11  478  0.50  1.94  
921  1320  O     458  0.56  2.06  
922  1320  O     459  0.46  2.63  
923  1326  HB2   479  0.56  1.87  
924  1327  N     480  0.63  2.13  
925  1327  N     481  0.42  2.82  
926  1328  HD2   480  0.63  2.13  
927  1328  HD2   479  0.56  1.87  
928  1328  CD    481  0.42  2.82  
929  1334  HD12  478  0.50  1.94  
930  1335  C     482  0.41  2.89  
931  1335  CD2   482  0.41  2.89  
932  1337  CE    474  1.11  1.80  
933  1337  HE1   475  0.97  1.47  
934  1337  HE2   476  0.89  1.54  
935  1337  HE2   477  0.68  2.23  
936  1338  O     483  0.42  2.19  
937  1342  HG3   415  0.88  2.03  
938  1342  HG3   416  0.70  1.74  
939  1342  HG3   418  0.64  1.77  
940  1342  H9    484  0.77  1.66  
941  1342  H9    485  0.59  1.85  
942  1342  H192  484  0.77  1.66  
943  1342  H192  486  0.46  2.38  
944  1342  H183  485  0.59  1.85  
945  1342  H183  487  0.55  2.35  
946  1342  C9    487  0.55  2.35  
947  1342  C9    486  0.46  2.38  
948  1342  H132  473  0.50  1.93  
949  1342  H43   436  0.42  2.00  
950  1342  HB3   483  0.42  2.19  
951  1342  C4    437  0.40  2.52  
952  1343  HG22  405  0.45  1.98  
953  1356  HB1   467  0.68  1.74  
954  1356  CB    468  0.43  2.45  
955  1361  H13   123  0.62  1.80  
956  1361  H91    30  0.48  1.95  
957  1362  H72    25  0.70  1.72  
958  1362  H91    26  0.57  1.85  
959  1362  H82   127  0.47  1.96  
960  1362  H82   128  0.45  2.47  
961  1362  H142  125  0.42  2.01  
962  1364  H41   488  0.41  2.02  
963  1365  H121  198  0.44  1.99  
964  1365  H61   488  0.41  2.02  
965  1365  C12   199  0.41  2.51  
966  1367  H13   358  0.65  1.78  
967  1367  H91   266  0.47  1.97  
968  1367  H81   489  0.40  2.03  
969  1368  H72   261  0.68  1.74  
970  1368  H91   262  0.58  1.84  
971  1368  H82   363  0.47  1.96  
972  1368  H82   364  0.45  2.46  
973  1368  H131  489  0.40  2.03  
974  1368  H142  361  0.40  2.03  
975  1370  H41   490  0.42  2.01  
976  1371  H61   490  0.42  2.01  
977  1371  C12   452  0.40  2.52  
978  1384  O     177  0.68  1.93  
979  1387  O     259  0.47  2.32  
980  1393  O     340  0.45  2.50  
#
loop_
_pdbx_vrpt_instance_mogul_bond_outliers.ordinal
_pdbx_vrpt_instance_mogul_bond_outliers.instance_id
_pdbx_vrpt_instance_mogul_bond_outliers.atom_1
_pdbx_vrpt_instance_mogul_bond_outliers.atom_2
_pdbx_vrpt_instance_mogul_bond_outliers.obsval
_pdbx_vrpt_instance_mogul_bond_outliers.mean
_pdbx_vrpt_instance_mogul_bond_outliers.numobs
_pdbx_vrpt_instance_mogul_bond_outliers.stdev
_pdbx_vrpt_instance_mogul_bond_outliers.Zscore
_pdbx_vrpt_instance_mogul_bond_outliers.mindiff
 1   210  C7  C80  1.40  1.35  171  0.01   3.87  0.00  
 2   210  C9  C80  1.39  1.45  268  0.02  -2.82  0.00  
 3   438  C7  C80  1.41  1.35  171  0.01   3.90  0.00  
 4   438  C9  C80  1.39  1.45  268  0.02  -2.89  0.00  
 5   663  C7  C80  1.41  1.35  171  0.01   3.97  0.00  
 6   663  C9  C80  1.39  1.45  268  0.02  -2.82  0.00  
 7   889  C7  C80  1.41  1.35  171  0.01   3.97  0.00  
 8   889  C9  C80  1.40  1.45  268  0.02  -2.73  0.01  
 9  1117  C7  C80  1.40  1.35  171  0.01   3.78  0.00  
10  1117  C9  C80  1.39  1.45  268  0.02  -2.85  0.00  
11  1342  C7  C80  1.41  1.35  171  0.01   3.94  0.00  
12  1342  C9  C80  1.39  1.45  268  0.02  -2.82  0.00  
#
loop_
_pdbx_vrpt_instance_mogul_angle_outliers.ordinal
_pdbx_vrpt_instance_mogul_angle_outliers.instance_id
_pdbx_vrpt_instance_mogul_angle_outliers.atom_1
_pdbx_vrpt_instance_mogul_angle_outliers.atom_2
_pdbx_vrpt_instance_mogul_angle_outliers.atom_3
_pdbx_vrpt_instance_mogul_angle_outliers.obsval
_pdbx_vrpt_instance_mogul_angle_outliers.mean
_pdbx_vrpt_instance_mogul_angle_outliers.numobs
_pdbx_vrpt_instance_mogul_angle_outliers.stdev
_pdbx_vrpt_instance_mogul_angle_outliers.Zscore
_pdbx_vrpt_instance_mogul_angle_outliers.mindiff
 1   210  C8   C80  C7   117.48  122.92  171  1.40  -3.89  0.11  
 2   210  C8   C80  C9   122.44  118.08  268  1.58   2.77  1.03  
 3   438  C8   C80  C7   117.79  122.92  171  1.40  -3.66  0.20  
 4   438  C8   C80  C9   121.80  118.08  268  1.58   2.36  0.40  
 5   663  C8   C80  C7   117.81  122.92  171  1.40  -3.65  0.18  
 6   663  C8   C80  C9   121.61  118.08  268  1.58   2.24  0.20  
 7   663  C16  C17  C11  113.67  110.48  108  1.54   2.07  0.27  
 8   889  C8   C80  C7   117.57  122.92  171  1.40  -3.82  0.20  
 9   889  C8   C80  C9   121.96  118.08  268  1.58   2.46  0.56  
10  1117  C8   C80  C7   117.62  122.92  171  1.40  -3.78  0.25  
11  1342  C8   C80  C7   117.73  122.92  171  1.40  -3.70  0.26  
12  1342  C8   C80  C9   121.71  118.08  268  1.58   2.30  0.30  
13  1342  C16  C17  C11  113.75  110.48  108  1.54   2.12  0.35  
#
loop_
_pdbx_vrpt_instance_mogul_torsion_outliers.ordinal
_pdbx_vrpt_instance_mogul_torsion_outliers.instance_id
_pdbx_vrpt_instance_mogul_torsion_outliers.atom_1
_pdbx_vrpt_instance_mogul_torsion_outliers.atom_2
_pdbx_vrpt_instance_mogul_torsion_outliers.atom_3
_pdbx_vrpt_instance_mogul_torsion_outliers.atom_4
_pdbx_vrpt_instance_mogul_torsion_outliers.obsval
_pdbx_vrpt_instance_mogul_torsion_outliers.mean
_pdbx_vrpt_instance_mogul_torsion_outliers.numobs
_pdbx_vrpt_instance_mogul_torsion_outliers.stdev
_pdbx_vrpt_instance_mogul_torsion_outliers.mindiff
_pdbx_vrpt_instance_mogul_torsion_outliers.local_density
 1   210  N    CA   CB   CG    -33.23   60.79     41  44.82   7.24  2.44  
 2   210  CE   CD   CG   CB    121.49   50.74  10000   9.58   0.12  0.95  
 3   210  CD   CE   NZ   C1    -98.57   65.22    500  20.78   0.22  4.60  
 4   210  C2   C1   NZ   CE   -152.54   28.51    504  21.00   0.18  4.56  
 5   438  CD   CE   NZ   C1     95.76   67.28    500  22.26   0.74  4.20  
 6   438  C2   C1   NZ   CE    123.27   48.04    504   9.42   0.17  0.79  
 7   663  O    C    CA   CB    -87.78   38.68     16  23.37  10.65  0.00  
 8   663  CE   CD   CG   CB   -153.97   33.74  10000  28.36   0.03  4.88  
 9   663  CG   CD   CE   NZ    -83.52   61.99   3173  34.87   0.19  4.07  
10   663  CD   CE   NZ   C1     84.90   75.72    500  27.25   0.73  4.80  
11   663  C2   C1   NZ   CE    131.84   42.28    504   9.86   8.74  0.60  
12   889  CD   CE   NZ   C1     98.50   65.27    500  20.82   0.15  4.60  
13   889  C2   C1   NZ   CE    122.22   48.75    504   9.62   0.19  0.99  
14  1117  CG   CD   CE   NZ    -16.11  113.24   3173  54.35   1.26  0.63  
15  1117  CD   CE   NZ   C1    -95.12   67.75    500  22.61   0.98  4.20  
16  1117  C2   C1   NZ   CE   -129.21   44.04    504   9.30   6.11  0.40  
17  1117  C3   C5   C6   C7    160.76   17.89    191  22.62   0.37  1.05  
18  1117  C9   C10  C11  C12  -153.46   82.58    107  37.34   2.09  4.67  
19  1117  C9   C10  C11  C17    27.25   83.39    107  37.15   2.72  4.67  
20  1342  C    CA   CB   CG    144.94   65.42     79  27.78  13.62  0.00  
21  1342  CG   CD   CE   NZ     94.23   59.72   3173  25.03   0.28  0.79  
22  1342  CD   CE   NZ   C1    -93.01   69.39    500  23.51   0.42  4.40  
23  1342  C2   C1   NZ   CE   -146.70   32.34    504  17.30   1.71  2.18  
24  1360  C14  C15  C16  C17   153.24   30.21  10000  24.37   0.01  3.62  
25  1360  C15  C16  C17  C18   138.31   40.23  10000  15.11   0.02  1.25  
26  1361  C1   C2   C3   C4    -95.39   68.39  10000  20.56   0.12  1.67  
27  1361  C2   C3   C4   C5   -150.06   32.32  10000  22.30   0.02  2.72  
28  1361  C4   C5   C6   C7   -150.73   31.87  10000  22.73   0.01  2.90  
29  1361  C5   C6   C7   C8   -141.10   38.32  10000  16.74   0.03  1.49  
30  1361  C6   C7   C8   C9   -155.50   28.73  10000  25.86   0.02  4.64  
31  1361  C7   C8   C9   C10  -150.78   31.84  10000  22.77   0.02  2.91  
32  1361  C9   C10  C11  C12   149.77   34.16  10000  25.85   0.02  4.13  
33  1362  C2   C3   C4   C5   -115.84   55.78  10000   9.34   0.07  0.68  
34  1362  C3   C4   C5   C6    144.18   36.23  10000  18.64   0.02  1.78  
35  1362  C4   C5   C6   C7    154.12   29.62  10000  24.96   0.03  4.02  
36  1362  C6   C7   C8   C9    117.59   54.56  10000   8.97   0.10  0.71  
37  1362  C7   C8   C9   C10   107.57   61.60  10000  12.46   0.09  0.71  
38  1362  C11  C12  C13  C14  -117.44   54.66  10000   9.00   0.12  0.70  
39  1362  C12  C13  C14  C15  -152.13   30.94  10000  23.65   0.02  3.29  
40  1362  C15  C16  C17  C18  -129.04   46.59  10000  10.54   0.02  0.83  
41  1362  C17  C18  C19  C20   123.46   50.16  10000  12.64   0.03  1.39  
42  1363  C5   C6   C7   C8   -144.92   35.73  10000  19.10   0.01  1.86  
43  1363  C7   C8   C9   C10   141.68   37.93  10000  17.09   0.05  1.54  
44  1363  C11  C10  C9   C8    133.10   43.79  10000  12.35   0.02  0.99  
45  1363  C9   C10  C11  C12   122.77   50.94  10000   8.89   0.02  0.76  
46  1364  C1   C2   C3   C4    152.14   32.80  10000  27.42   0.01  4.92  
47  1364  C2   C3   C4   C5    137.72   40.62  10000  14.79   0.04  1.22  
48  1364  C4   C5   C6   C7   -120.39   52.60  10000   8.74   0.06  0.74  
49  1364  C5   C6   C7   C8   -149.65   32.59  10000  22.04   0.01  2.63  
50  1365  C2   C3   C4   C5    146.10   34.94  10000  19.82   0.02  2.02  
51  1365  C3   C4   C5   C6    140.31   38.86  10000  16.27   0.01  1.39  
52  1365  C4   C5   C6   C7    153.03   30.35  10000  24.24   0.05  3.55  
53  1365  C7   C8   C9   C10  -152.74   30.54  10000  24.04   0.03  3.45  
54  1365  C11  C10  C9   C8    -86.22   76.88  10000  24.76   0.06  2.22  
55  1366  C14  C15  C16  C17   152.31   30.82  10000  23.76   0.03  3.32  
56  1366  C15  C16  C17  C18   141.21   38.25  10000  16.81   0.02  1.49  
57  1367  C1   C2   C3   C4    -96.02   67.97  10000  20.19   0.00  1.64  
58  1367  C2   C3   C4   C5   -151.45   31.40  10000  23.20   0.02  3.09  
59  1367  C4   C5   C6   C7   -149.76   32.52  10000  22.11   0.03  2.65  
60  1367  C5   C6   C7   C8   -141.74   37.89  10000  17.13   0.01  1.55  
61  1367  C6   C7   C8   C9   -155.34   28.83  10000  25.76   0.01  4.58  
62  1367  C7   C8   C9   C10  -150.36   32.12  10000  22.49   0.03  2.78  
63  1368  C2   C3   C4   C5   -116.97   54.99  10000   9.09   0.08  0.69  
64  1368  C3   C4   C5   C6    144.58   35.95  10000  18.89   0.01  1.83  
65  1368  C4   C5   C6   C7    155.57   28.68  10000  25.91   0.03  4.69  
66  1368  C6   C7   C8   C9    118.02   54.25  10000   8.91   0.09  0.72  
67  1368  C7   C8   C9   C10   106.81   62.14  10000  12.84   0.11  0.72  
68  1368  C11  C12  C13  C14  -116.63   55.22  10000   9.15   0.15  0.69  
69  1368  C12  C13  C14  C15  -154.15   29.61  10000  24.98   0.02  4.03  
70  1368  C15  C16  C17  C18  -131.30   45.03  10000  11.49   0.12  0.92  
71  1368  C17  C18  C19  C20   126.10   48.50  10000  13.31   0.13  1.44  
72  1369  C5   C6   C7   C8   -142.71   37.23  10000  17.72   0.01  1.64  
73  1369  C7   C8   C9   C10   140.40   38.80  10000  16.33   0.05  1.41  
74  1369  C11  C10  C9   C8    133.75   43.34  10000  12.68   0.14  1.03  
75  1369  C9   C10  C11  C12   122.82   50.91  10000   8.90   0.06  0.76  
76  1370  C1   C2   C3   C4    151.42   33.21  10000  26.94   0.01  4.67  
77  1370  C2   C3   C4   C5    137.25   40.95  10000  14.53   0.02  1.20  
78  1370  C4   C5   C6   C7   -122.27   51.29  10000   8.83   0.12  0.75  
79  1370  C5   C6   C7   C8   -147.25   34.18  10000  20.52   0.01  2.21  
80  1371  C2   C3   C4   C5    145.62   35.26  10000  19.53   0.04  1.95  
81  1371  C3   C4   C5   C6    139.25   39.59  10000  15.65   0.04  1.32  
82  1371  C4   C5   C6   C7    152.62   30.62  10000  23.97   0.03  3.41  
83  1371  C7   C8   C9   C10  -155.51   28.72  10000  25.87   0.03  4.66  
84  1371  C11  C10  C9   C8    -87.57   75.90  10000  23.93   0.04  1.94  
#
loop_
_pdbx_vrpt_model_instance_density.ordinal
_pdbx_vrpt_model_instance_density.instance_id
_pdbx_vrpt_model_instance_density.natoms_eds
_pdbx_vrpt_model_instance_density.RSRCC
_pdbx_vrpt_model_instance_density.RSR
_pdbx_vrpt_model_instance_density.RSRZ
   1     1   8  0.746  0.279   1.078  
   2     2  14  0.936  0.170  -0.333  
   3     3   5  0.950  0.117  -0.934  
   4     4   5  0.968  0.209   0.313  
   5     5  11  0.950  0.204  -0.057  
   6     6   8  0.940  0.223   0.096  
   7     7   8  0.941  0.187  -0.306  
   8     8   4  0.940  0.115  -0.684  
   9     9  11  0.934  0.193  -0.189  
  10    10   7  0.949  0.142  -0.567  
  11    11   8  0.979  0.213   0.012  
  12    12   8  0.948  0.173  -0.225  
  13    13   6  0.965  0.151  -0.355  
  14    14   8  0.968  0.168  -0.572  
  15    15   5  0.960  0.149  -0.429  
  16    16   6  0.953  0.186   0.112  
  17    17   8  0.935  0.187  -0.341  
  18    18   5  0.979  0.139  -0.553  
  19    19   8  0.930  0.214   0.025  
  20    20  12  0.903  0.208   0.124  
  21    21   5  0.963  0.191   0.090  
  22    22   5  0.955  0.148  -0.960  
  23    23   4  0.969  0.149  -0.286  
  24    24   6  0.946  0.105  -0.969  
  25    25   9  0.968  0.131  -1.131  
  26    26   7  0.915  0.127  -0.771  
  27    27   5  0.871  0.215   0.499  
  28    28   7  0.929  0.198   0.183  
  29    29   5  0.970  0.128  -0.689  
  30    30   8  0.973  0.155  -0.729  
  31    31  10  0.953  0.171  -0.248  
  32    32  10  0.938  0.163  -0.352  
  33    33   7  0.962  0.147  -0.499  
  34    34   8  0.970  0.162  -0.644  
  35    35   8  0.974  0.222   0.084  
  36    36  10  0.966  0.123  -0.875  
  37    37   5  0.947  0.164  -0.244  
  38    38   5  0.968  0.171  -0.157  
  39    39   7  0.946  0.224   0.257  
  40    40   7  0.962  0.138  -0.585  
  41    41  11  0.975  0.180  -0.345  
  42    42   8  0.975  0.170  -0.515  
  43    43   5  0.956  0.174  -0.120  
  44    44   5  0.966  0.122  -0.764  
  45    45   7  0.957  0.135  -0.663  
  46    46   5  0.957  0.259   0.932  
  47    47  12  0.972  0.134  -0.843  
  48    48   8  0.970  0.140  -0.911  
  49    49   5  0.970  0.128  -0.689  
  50    50   8  0.966  0.176  -0.187  
  51    51   7  0.951  0.090  -1.275  
  52    52  11  0.968  0.245   0.434  
  53    53   4  0.905  0.244   0.827  
  54    54   8  0.932  0.171  -0.502  
  55    55   4  0.913  0.184   0.124  
  56    56   7  0.863  0.166  -0.241  
  57    57   8  0.903  0.344   1.564  
  58    58   5  0.914  0.214   0.134  
  59    59   5  0.919  0.096  -1.233  
  60    60  11  0.895  0.188  -0.249  
  61    61   5  0.834  0.378   2.473  
  62    62   4  0.732  0.545   4.351  
  63    63   5  0.807  0.178   0.005  
  64    64   5  0.908  0.126  -0.948  
  65    65   7  0.947  0.119  -0.880  
  66    66  12  0.940  0.140  -0.765  
  67    67   8  0.967  0.214  -0.013  
  68    68   5  0.971  0.124  -0.739  
  69    69  11  0.957  0.171  -0.584  
  70    70  12  0.951  0.229   0.399  
  71    71   5  0.973  0.149  -0.429  
  72    72   8  0.958  0.159  -0.412  
  73    73  14  0.959  0.184  -0.137  
  74    74   6  0.956  0.125  -0.702  
  75    75   7  0.950  0.176  -0.333  
  76    76   7  0.962  0.186   0.031  
  77    77   7  0.920  0.171  -0.173  
  78    78   7  0.948  0.148  -0.457  
  79    79   8  0.946  0.192  -0.245  
  80    80   8  0.982  0.140  -0.911  
  81    81   8  0.973  0.180  -0.426  
  82    82   5  0.981  0.144  -0.491  
  83    83   6  0.960  0.163  -0.195  
  84    84   8  0.972  0.151  -0.778  
  85    85   7  0.956  0.186  -0.210  
  86    86   8  0.968  0.207  -0.098  
  87    87   8  0.970  0.149  -0.802  
  88    88   5  0.976  0.158  -0.318  
  89    89  11  0.942  0.147  -0.740  
  90    90  10  0.954  0.172  -0.235  
  91    91   9  0.949  0.184  -0.446  
  92    92  11  0.912  0.271   0.476  
  93    93   4  0.929  0.145  -0.333  
  94    94  11  0.889  0.288   0.656  
  95    95   7  0.976  0.152  -0.431  
  96    96   4  0.943  0.168  -0.063  
  97    97   9  0.948  0.169  -0.611  
  98    98   7  0.946  0.158  -0.555  
  99    99   4  0.967  0.188   0.171  
 100   100   4  0.978  0.185   0.136  
 101   101  12  0.949  0.170  -0.373  
 102   102   8  0.956  0.225   0.120  
 103   103   7  0.968  0.128  -0.758  
 104   104   5  0.971  0.218   0.425  
 105   105   8  0.965  0.178  -0.417  
 106   106   8  0.973  0.163  -0.600  
 107   107   7  0.942  0.243   0.491  
 108   108   8  0.958  0.178  -0.450  
 109   109   8  0.929  0.148  -0.549  
 110   110   7  0.973  0.161  -0.518  
 111   111   8  0.972  0.197  -0.220  
 112   112   8  0.975  0.118  -0.922  
 113   113   8  0.959  0.137  -0.919  
 114   114   7  0.973  0.177  -0.321  
 115   115   7  0.971  0.152  -0.431  
 116   116   4  0.949  0.135  -0.450  
 117   117   8  0.977  0.195  -0.244  
 118   118   8  0.966  0.245   0.404  
 119   119   6  0.972  0.148  -0.395  
 120   120   6  0.947  0.134  -0.582  
 121   121   8  0.959  0.153  -0.754  
 122   122   5  0.978  0.119  -0.801  
 123   123   7  0.933  0.265   0.761  
 124   124   7  0.934  0.160  -0.530  
 125   125   7  0.975  0.137  -0.598  
 126   126   5  0.978  0.183  -0.009  
 127   127   8  0.954  0.217   0.023  
 128   128   9  0.949  0.197  -0.468  
 129   129  14  0.936  0.132  -0.866  
 130   130   7  0.937  0.227   0.294  
 131   131  14  0.931  0.215   0.297  
 132   132  12  0.935  0.183  -0.203  
 133   133   8  0.937  0.198  -0.208  
 134   134  14  0.948  0.210   0.227  
 135   135   6  0.961  0.174  -0.048  
 136   136   6  0.915  0.148  -0.180  
 137   137   5  0.983  0.144  -0.491  
 138   138   5  0.980  0.161  -0.281  
 139   139  11  0.935  0.194  -0.177  
 140   140   8  0.964  0.158  -0.693  
 141   141   4  0.949  0.164  -0.110  
 142   142   7  0.975  0.130  -0.899  
 143   143   8  0.965  0.164  -0.620  
 144   144  12  0.958  0.165  -0.438  
 145   145   8  0.982  0.146  -0.839  
 146   146   8  0.960  0.203  -0.147  
 147   147  14  0.948  0.183  -0.151  
 148   148   7  0.952  0.147  -0.690  
 149   149   7  0.964  0.186   0.029  
 150   150   8  0.969  0.184  -0.377  
 151   151  11  0.937  0.113  -1.199  
 152   152   5  0.971  0.185   0.016  
 153   153   8  0.959  0.174  -0.213  
 154   154   5  0.976  0.107  -0.949  
 155   155   7  0.954  0.230   0.331  
 156   156   9  0.841  0.248   0.255  
 157   157  11  0.916  0.186  -0.425  
 158   158   4  0.939  0.216   0.499  
 159   159   5  0.945  0.122  -1.126  
 160   160   5  0.941  0.307   1.526  
 161   161   8  0.938  0.205  -0.123  
 162   162   4  0.970  0.144  -0.344  
 163   163   6  0.952  0.121  -0.853  
 164   164   5  0.982  0.156  -0.343  
 165   165  12  0.941  0.187  -0.150  
 166   166   9  0.919  0.223   0.142  
 167   167   9  0.959  0.183  -0.608  
 168   168   8  0.953  0.157  -0.431  
 169   169   7  0.935  0.187  -0.198  
 170   170   5  0.964  0.180  -0.046  
 171   171  11  0.967  0.172  -0.441  
 172   172   8  0.972  0.168  -0.572  
 173   173   7  0.933  0.205   0.290  
 174   174   7  0.961  0.250   0.577  
 175   175   8  0.974  0.203  -0.110  
 176   176  14  0.954  0.165  -0.403  
 177   177  11  0.917  0.319   1.320  
 178   178   8  0.948  0.187  -0.341  
 179   179  12  0.933  0.170  -0.373  
 180   180   7  0.956  0.178  -0.073  
 181   181   8  0.965  0.171  -0.502  
 182   182   7  0.970  0.175  -0.346  
 183   183  11  0.967  0.147  -0.740  
 184   184   8  0.944  0.202  -0.159  
 185   185   8  0.956  0.220   0.098  
 186   186   4  0.965  0.116  -0.672  
 187   187   7  0.939  0.123  -0.777  
 188   188   9  0.914  0.147  -0.852  
 189   189   4  0.925  0.137  -0.426  
 190   190   8  0.941  0.221   0.072  
 191   191   9  0.927  0.164  -0.799  
 192   192   8  0.950  0.231   0.233  
 193   193   8  0.963  0.211  -0.012  
 194   194   5  0.964  0.148  -0.395  
 195   195   8  0.930  0.149  -0.537  
 196   196   7  0.945  0.193   0.119  
 197   197   7  0.952  0.159  -0.336  
 198   198   6  0.949  0.198   0.272  
 199   199   7  0.918  0.137  -0.813  
 200   200  14  0.938  0.170  -0.333  
 201   201   5  0.955  0.166  -0.219  
 202   202   8  0.973  0.185  -0.331  
 203   203   8  0.956  0.188  -0.329  
 204   204   8  0.962  0.191  -0.257  
 205   205   8  0.918  0.247   0.711  
 206   206   8  0.963  0.169  -0.288  
 207   207   7  0.966  0.194  -0.112  
 208   208   8  0.960  0.174  -0.499  
 209   209   5  0.956  0.231   0.585  
 210   210  29  0.947  0.190       ?  
 211   211   7  0.940  0.182  -0.260  
 212   212   7  0.982  0.124  -0.973  
 213   213  12  0.971  0.151  -0.621  
 214   214   5  0.960  0.144  -0.491  
 215   215  11  0.973  0.162  -0.560  
 216   216  12  0.958  0.166  -0.425  
 217   217   5  0.976  0.110  -0.912  
 218   218   5  0.957  0.171  -0.157  
 219   219   5  0.953  0.157  -0.330  
 220   220   8  0.945  0.153  -0.484  
 221   221   8  0.973  0.182  -0.402  
 222   222   6  0.907  0.106  -1.302  
 223   223   7  0.947  0.177  -0.091  
 224   224   5  0.965  0.182  -0.021  
 225   225   8  0.959  0.145  -0.851  
 226   226   5  0.902  0.227   0.010  
 227   227   5  0.944  0.138  -0.679  
 228   228   5  0.841  0.331   1.841  
 229   229   8  0.817  0.205   0.159  
 230   230  14  0.925  0.268   1.039  
 231   231   5  0.811  0.143  -0.605  
 232   232   5  0.973  0.123  -0.751  
 233   233  11  0.944  0.149  -0.716  
 234   234   8  0.936  0.359   1.746  
 235   235   8  0.967  0.179  -0.404  
 236   236   4  0.978  0.108  -0.766  
 237   237  11  0.953  0.212   0.038  
 238   238   7  0.947  0.176  -0.105  
 239   239   8  0.956  0.174  -0.466  
 240   240   8  0.956  0.138  -0.668  
 241   241   6  0.953  0.130  -0.636  
 242   242   8  0.964  0.186  -0.353  
 243   243   5  0.936  0.123  -0.751  
 244   244   6  0.966  0.097  -1.076  
 245   245   8  0.945  0.229   0.169  
 246   246   5  0.937  0.208   0.301  
 247   247   8  0.977  0.172  -0.490  
 248   248  12  0.935  0.275   1.000  
 249   249   5  0.950  0.319   1.675  
 250   250   5  0.942  0.199  -0.448  
 251   251   4  0.964  0.191   0.206  
 252   252   6  0.934  0.129  -0.649  
 253   253   9  0.932  0.193  -0.508  
 254   254   7  0.974  0.113  -0.962  
 255   255   5  0.913  0.150  -0.368  
 256   256   7  0.945  0.144  -0.508  
 257   257   5  0.989  0.158  -0.318  
 258   258   8  0.933  0.187  -0.341  
 259   259  10  0.939  0.148  -0.548  
 260   260  10  0.958  0.152  -0.496  
 261   261   7  0.967  0.109  -1.016  
 262   262   8  0.938  0.294   0.958  
 263   263   8  0.935  0.232   0.205  
 264   264  10  0.940  0.153  -0.483  
 265   265   5  0.923  0.183  -0.009  
 266   266   5  0.962  0.180  -0.046  
 267   267   7  0.966  0.170  -0.407  
 268   268   7  0.980  0.122  -0.790  
 269   269  11  0.950  0.186  -0.273  
 270   270   8  0.968  0.184  -0.343  
 271   271   5  0.967  0.151  -0.405  
 272   272   5  0.954  0.128  -0.689  
 273   273   7  0.974  0.160  -0.322  
 274   274   5  0.919  0.176  -0.095  
 275   275  12  0.932  0.182  -0.216  
 276   276   8  0.939  0.236   0.254  
 277   277   5  0.954  0.121  -0.776  
 278   278   8  0.943  0.157  -0.428  
 279   279   7  0.945  0.147  -0.499  
 280   280  11  0.950  0.220   0.134  
 281   281   4  0.930  0.165  -0.098  
 282   282   8  0.964  0.208  -0.049  
 283   283   4  0.967  0.127  -0.543  
 284   284   7  0.924  0.190   0.086  
 285   285   8  0.955  0.247   0.387  
 286   286   7  0.937  0.294   1.118  
 287   287   5  0.911  0.170  -0.260  
 288   288  11  0.940  0.246   0.446  
 289   289   5  0.975  0.153  -0.484  
 290   290   4  0.951  0.090  -0.977  
 291   291   5  0.951  0.103  -0.996  
 292   292   7  0.934  0.240   0.454  
 293   293   7  0.958  0.157  -0.363  
 294   294  12  0.956  0.129  -0.908  
 295   295   8  0.967  0.172  -0.523  
 296   296   5  0.914  0.178  -0.071  
 297   297  11  0.956  0.139  -0.924  
 298   298  12  0.961  0.197  -0.020  
 299   299   5  0.972  0.165  -0.231  
 300   300   8  0.937  0.134  -0.723  
 301   301  14  0.922  0.211   0.241  
 302   302   6  0.921  0.158  -0.262  
 303   303   7  0.951  0.223   0.245  
 304   304   7  0.967  0.171  -0.173  
 305   305   7  0.926  0.189   0.072  
 306   306   7  0.944  0.171  -0.163  
 307   307   8  0.951  0.260   0.588  
 308   308   8  0.955  0.182  -0.402  
 309   309   8  0.935  0.200  -0.183  
 310   310   5  0.961  0.142  -0.516  
 311   311   6  0.930  0.148  -0.395  
 312   312   8  0.961  0.200  -0.183  
 313   313   7  0.962  0.166  -0.456  
 314   314   8  0.979  0.187  -0.341  
 315   315   8  0.969  0.148  -0.814  
 316   316   5  0.977  0.134  -0.615  
 317   317  11  0.977  0.188  -0.249  
 318   318  10  0.945  0.170  -0.261  
 319   319   9  0.959  0.221  -0.041  
 320   320   8  0.920  0.274   0.508  
 321   321   4  0.950  0.265   1.073  
 322   322  11  0.875  0.473   2.618  
 323   323   7  0.944  0.140  -0.595  
 324   324   4  0.952  0.218   0.522  
 325   325   9  0.916  0.230   0.058  
 326   326   7  0.943  0.168  -0.432  
 327   327   4  0.946  0.169  -0.052  
 328   328   4  0.965  0.176   0.030  
 329   329  12  0.948  0.162  -0.477  
 330   330   8  0.969  0.191  -0.292  
 331   331   7  0.965  0.155  -0.390  
 332   332   5  0.963  0.163  -0.256  
 333   333   8  0.970  0.158  -0.662  
 334   334   8  0.925  0.203  -0.110  
 335   335   7  0.966  0.143  -0.739  
 336   336   8  0.974  0.308   1.127  
 337   337   8  0.965  0.155  -0.462  
 338   338   7  0.976  0.181  -0.272  
 339   339   8  0.968  0.170  -0.547  
 340   340   8  0.962  0.142  -0.618  
 341   341   8  0.950  0.193  -0.233  
 342   342   7  0.940  0.172  -0.383  
 343   343   7  0.964  0.177  -0.091  
 344   344   4  0.966  0.115  -0.684  
 345   345   8  0.958  0.197  -0.220  
 346   346   8  0.966  0.168  -0.539  
 347   347   6  0.962  0.105  -0.969  
 348   348   6  0.941  0.124  -0.716  
 349   349   8  0.951  0.193  -0.268  
 350   350   5  0.969  0.117  -0.825  
 351   351   7  0.955  0.209   0.073  
 352   352   7  0.952  0.152  -0.629  
 353   353   7  0.940  0.188   0.055  
 354   354   5  0.948  0.148  -0.442  
 355   355   8  0.930  0.258   0.521  
 356   356   9  0.973  0.149  -0.950  
 357   357  14  0.962  0.139  -0.768  
 358   358   7  0.965  0.190  -0.161  
 359   359  14  0.948  0.177  -0.235  
 360   360  12  0.958  0.155  -0.569  
 361   361   8  0.935  0.197  -0.220  
 362   362  14  0.950  0.161  -0.459  
 363   363   6  0.967  0.141  -0.489  
 364   364   6  0.962  0.099  -0.953  
 365   365   5  0.979  0.125  -0.726  
 366   366   5  0.944  0.201   0.214  
 367   367  11  0.964  0.137  -0.860  
 368   368   8  0.949  0.194  -0.256  
 369   369   4  0.962  0.150  -0.274  
 370   370   7  0.967  0.277   0.909  
 371   371   8  0.968  0.150  -0.790  
 372   372  12  0.928  0.154  -0.582  
 373   373   8  0.976  0.207  -0.098  
 374   374   8  0.984  0.138  -0.936  
 375   375  14  0.935  0.183  -0.151  
 376   376   7  0.964  0.215   0.146  
 377   377   7  0.955  0.121  -0.803  
 378   378   8  0.964  0.165  -0.608  
 379   379  11  0.951  0.177  -0.521  
 380   380   5  0.956  0.183  -0.009  
 381   381   8  0.929  0.186  -0.061  
 382   382   5  0.976  0.102  -1.011  
 383   383   7  0.960  0.176  -0.333  
 384   384   7  0.962  0.152  -0.797  
 385   385  11  0.944  0.273   0.497  
 386   386   4  0.978  0.111  -0.731  
 387   387   5  0.954  0.100  -1.367  
 388   388   5  0.948  0.304   1.489  
 389   389   8  0.916  0.227   0.144  
 390   390   4  0.984  0.113  -0.707  
 391   391   6  0.960  0.099  -1.152  
 392   392   5  0.967  0.153  -0.380  
 393   393  12  0.957  0.176  -0.294  
 394   394   9  0.926  0.173  -0.454  
 395   395   9  0.969  0.211  -0.327  
 396   396   8  0.957  0.209   0.252  
 397   397   7  0.950  0.171  -0.395  
 398   398   5  0.971  0.128  -0.689  
 399   399  11  0.927  0.212   0.038  
 400   400   8  0.977  0.194  -0.256  
 401   401   7  0.960  0.178  -0.078  
 402   402   7  0.954  0.166  -0.456  
 403   403   8  0.948  0.235   0.282  
 404   404  14  0.933  0.194   0.003  
 405   405  11  0.955  0.206  -0.034  
 406   406   8  0.968  0.181  -0.414  
 407   407  12  0.941  0.162  -0.477  
 408   408   7  0.972  0.145  -0.496  
 409   409   8  0.950  0.197  -0.184  
 410   410   7  0.968  0.201  -0.026  
 411   411  11  0.942  0.188  -0.249  
 412   412   8  0.970  0.138  -0.936  
 413   413   8  0.967  0.139  -0.895  
 414   414   4  0.926  0.150  -0.274  
 415   415   7  0.949  0.183  -0.009  
 416   416   9  0.899  0.222  -0.030  
 417   417   4  0.967  0.223   0.581  
 418   418   8  0.954  0.152  -0.766  
 419   419   9  0.926  0.159  -0.849  
 420   420   8  0.965  0.151  -0.748  
 421   421   8  0.944  0.202  -0.123  
 422   422   5  0.961  0.174  -0.048  
 423   423   8  0.900  0.153  -0.487  
 424   424   7  0.955  0.172  -0.150  
 425   425   7  0.940  0.179  -0.064  
 426   426   6  0.956  0.155  -0.302  
 427   427   7  0.944  0.198  -0.063  
 428   428  14  0.932  0.207   0.185  
 429   429   5  0.958  0.160  -0.293  
 430   430   8  0.965  0.186  -0.319  
 431   431   8  0.942  0.145  -0.851  
 432   432   8  0.974  0.207  -0.061  
 433   433   8  0.946  0.165  -0.327  
 434   434   8  0.920  0.152  -0.499  
 435   435   7  0.961  0.183  -0.247  
 436   436   8  0.950  0.225   0.120  
 437   437   5  0.951  0.188   0.053  
 438   438  29  0.952  0.174       ?  
 439   439   7  0.980  0.155  -0.592  
 440   440   7  0.946  0.205   0.023  
 441   441  12  0.967  0.145  -0.699  
 442   442   5  0.960  0.112  -0.887  
 443   443  11  0.911  0.170  -0.465  
 444   444  12  0.932  0.190  -0.111  
 445   445   5  0.961  0.162  -0.269  
 446   446   5  0.959  0.198   0.177  
 447   447   5  0.963  0.184   0.004  
 448   448   8  0.911  0.232   0.555  
 449   449   5  0.960  0.090  -1.518  
 450   450   5  0.907  0.146  -0.863  
 451   451   7  0.960  0.130  -0.731  
 452   452   5  0.980  0.179  -0.058  
 453   453   5  0.889  0.272   0.691  
 454   454   5  0.876  0.208  -0.192  
 455   455  10  0.833  0.443   3.303  
 456   456   8  0.872  0.200   0.097  
 457   457  14  0.950  0.162  -0.445  
 458   458   5  0.937  0.144  -0.592  
 459   459   5  0.919  0.137  -0.578  
 460   460  11  0.947  0.173  -0.429  
 461   461   8  0.935  0.167  -0.584  
 462   462   8  0.944  0.234   0.270  
 463   463   4  0.925  0.131  -0.496  
 464   464  11  0.965  0.219   0.122  
 465   465   7  0.938  0.162  -0.295  
 466   466   8  0.947  0.166  -0.564  
 467   467   8  0.969  0.167  -0.301  
 468   468   6  0.959  0.151  -0.355  
 469   469   8  0.951  0.123  -1.118  
 470   470   5  0.969  0.161  -0.281  
 471   471   6  0.920  0.214   0.486  
 472   472   8  0.953  0.143  -0.875  
 473   473   5  0.964  0.260   0.944  
 474   474   8  0.955  0.171  -0.502  
 475   475  12  0.951  0.217   0.242  
 476   476   5  0.968  0.192   0.103  
 477   477   5  0.938  0.210  -0.337  
 478   478   4  0.952  0.098  -0.883  
 479   479   6  0.954  0.115  -0.836  
 480   480   5  0.961  0.108  -1.361  
 481   481   7  0.909  0.153  -0.418  
 482   482   6  0.888  0.156  -0.288  
 483   483   7  0.946  0.162  -0.278  
 484   484   5  0.961  0.168  -0.194  
 485   485   8  0.971  0.132  -1.008  
 486   486  10  0.964  0.174  -0.209  
 487   487  10  0.969  0.143  -0.614  
 488   488   7  0.967  0.150  -0.459  
 489   489   8  0.956  0.160  -0.669  
 490   490   8  0.961  0.165  -0.608  
 491   491  10  0.940  0.207   0.222  
 492   492   5  0.977  0.156  -0.343  
 493   493   5  0.945  0.140  -0.541  
 494   494   7  0.974  0.184  -0.235  
 495   495   7  0.951  0.174  -0.124  
 496   496  11  0.909  0.159  -0.596  
 497   497   8  0.977  0.156  -0.686  
 498   498   5  0.929  0.177  -0.083  
 499   499   5  0.951  0.173  -0.132  
 500   500   7  0.955  0.186   0.031  
 501   501   5  0.947  0.131  -0.652  
 502   502  12  0.938  0.186  -0.163  
 503   503   8  0.957  0.184  -0.377  
 504   504   5  0.952  0.134  -0.615  
 505   505   8  0.950  0.149  -0.529  
 506   506   7  0.965  0.177  -0.091  
 507   507  11  0.939  0.141  -0.812  
 508   508   4  0.970  0.119  -0.637  
 509   509   8  0.955  0.171  -0.502  
 510   510   4  0.966  0.171  -0.028  
 511   511   7  0.958  0.185   0.018  
 512   512   8  0.949  0.304   1.079  
 513   513   7  0.931  0.466   3.234  
 514   514   5  0.897  0.253   0.830  
 515   515   4  0.912  0.130  -0.508  
 516   516   5  0.942  0.206   0.379  
 517   517   7  0.938  0.231   0.343  
 518   518   7  0.902  0.160  -0.322  
 519   519  12  0.934  0.161  -0.490  
 520   520   8  0.971  0.191  -0.292  
 521   521   5  0.977  0.120  -0.788  
 522   522  11  0.936  0.189  -0.393  
 523   523  12  0.945  0.193  -0.072  
 524   524   5  0.975  0.155  -0.355  
 525   525   8  0.927  0.136  -0.698  
 526   526  14  0.955  0.167  -0.375  
 527   527   6  0.936  0.194   0.219  
 528   528   7  0.967  0.163  -0.493  
 529   529   7  0.949  0.129  -0.744  
 530   530   7  0.956  0.156  -0.377  
 531   531   7  0.954  0.159  -0.316  
 532   532   8  0.959  0.177  -0.429  
 533   533   8  0.983  0.163  -0.632  
 534   534   8  0.969  0.207  -0.098  
 535   535   5  0.945  0.240   0.697  
 536   536   6  0.950  0.140  -0.502  
 537   537   8  0.952  0.215  -0.001  
 538   538   7  0.974  0.146  -0.702  
 539   539   8  0.977  0.162  -0.644  
 540   540   8  0.973  0.187  -0.341  
 541   541   5  0.968  0.147  -0.454  
 542   542  11  0.932  0.178  -0.369  
 543   543  10  0.959  0.147  -0.561  
 544   544   9  0.961  0.192  -0.359  
 545   545   5  0.969  0.276   0.529  
 546   546   4  0.962  0.353   2.103  
 547   547   7  0.958  0.169  -0.606  
 548   548   7  0.971  0.173  -0.146  
 549   549   4  0.967  0.096  -0.906  
 550   550   9  0.937  0.191  -0.370  
 551   551   7  0.954  0.201  -0.026  
 552   552   4  0.968  0.094  -0.930  
 553   553   4  0.987  0.117  -0.660  
 554   554  12  0.944  0.230   0.412  
 555   555   8  0.976  0.189  -0.317  
 556   556   7  0.955  0.144  -0.540  
 557   557   5  0.974  0.183  -0.009  
 558   558   8  0.936  0.212   0.000  
 559   559   8  0.907  0.220   0.098  
 560   560   7  0.954  0.191  -0.149  
 561   561   8  0.969  0.204  -0.135  
 562   562   8  0.934  0.157  -0.437  
 563   563   7  0.968  0.155  -0.592  
 564   564   8  0.979  0.182  -0.402  
 565   565   8  0.970  0.162  -0.365  
 566   566   8  0.950  0.180  -0.392  
 567   567   7  0.975  0.182  -0.260  
 568   568   7  0.958  0.144  -0.540  
 569   569   4  0.936  0.196   0.265  
 570   570   8  0.944  0.158  -0.693  
 571   571   8  0.970  0.153  -0.723  
 572   572   6  0.946  0.152  -0.342  
 573   573   6  0.944  0.175  -0.035  
 574   574   8  0.953  0.167  -0.584  
 575   575   5  0.893  0.139  -0.553  
 576   576   7  0.948  0.202  -0.014  
 577   577   7  0.947  0.190  -0.161  
 578   578   7  0.965  0.212   0.362  
 579   579   5  0.955  0.131  -0.652  
 580   580   8  0.965  0.233   0.217  
 581   581   9  0.931  0.143  -1.010  
 582   582  14  0.941  0.167  -0.375  
 583   583   7  0.950  0.178  -0.309  
 584   584  14  0.958  0.122  -1.006  
 585   585  12  0.951  0.124  -0.974  
 586   586   8  0.959  0.184  -0.377  
 587   587  14  0.938  0.169  -0.347  
 588   588   6  0.940  0.127  -0.676  
 589   589   6  0.960  0.118  -0.653  
 590   590   5  0.974  0.130  -0.665  
 591   591   5  0.982  0.117  -0.825  
 592   592  11  0.929  0.219   0.122  
 593   593   8  0.966  0.193  -0.268  
 594   594   4  0.960  0.193   0.230  
 595   595   7  0.973  0.195  -0.100  
 596   596   8  0.948  0.253   0.460  
 597   597  12  0.959  0.172  -0.346  
 598   598   8  0.947  0.221   0.072  
 599   599   8  0.969  0.182  -0.402  
 600   600  14  0.948  0.237   0.605  
 601   601   7  0.957  0.125  -0.961  
 602   602   7  0.972  0.157  -0.342  
 603   603   8  0.968  0.196  -0.232  
 604   604  11  0.930  0.213  -0.139  
 605   605   5  0.968  0.144  -0.491  
 606   606   8  0.965  0.190  -0.010  
 607   607   5  0.951  0.148  -0.442  
 608   608   7  0.913  0.237   0.417  
 609   609   7  0.963  0.179  -0.501  
 610   610  11  0.952  0.178  -0.510  
 611   611   4  0.929  0.209   0.417  
 612   612   9  0.877  0.319   1.034  
 613   613   5  0.968  0.158  -0.318  
 614   614   8  0.929  0.183  -0.390  
 615   615   4  0.939  0.174   0.007  
 616   616   6  0.927  0.267   1.133  
 617   617   5  0.964  0.131  -0.652  
 618   618  12  0.964  0.152  -0.608  
 619   619   9  0.946  0.180  -0.371  
 620   620   8  0.976  0.145  -0.990  
 621   621   8  0.938  0.138  -0.681  
 622   622   7  0.964  0.164  -0.481  
 623   623   5  0.952  0.130  -0.665  
 624   624  11  0.938  0.175  -0.405  
 625   625   8  0.963  0.225   0.120  
 626   626   7  0.965  0.149  -0.472  
 627   627   7  0.968  0.140  -0.776  
 628   628   8  0.968  0.221   0.110  
 629   629  14  0.925  0.230   0.507  
 630   630  11  0.945  0.152  -0.680  
 631   631   8  0.943  0.174  -0.499  
 632   632  12  0.931  0.174  -0.320  
 633   633   7  0.950  0.168  -0.201  
 634   634   8  0.927  0.186  -0.319  
 635   635   7  0.944  0.158  -0.555  
 636   636  11  0.964  0.166  -0.513  
 637   637   7  0.969  0.115  -1.215  
 638   638   8  0.951  0.179  -0.404  
 639   639   4  0.955  0.106  -0.789  
 640   640   7  0.935  0.223   0.503  
 641   641   9  0.916  0.150  -0.819  
 642   642   4  0.973  0.111  -0.731  
 643   643   8  0.982  0.156  -0.717  
 644   644   7  0.938  0.168  -0.759  
 645   645   8  0.904  0.192  -0.245  
 646   646   8  0.950  0.170  -0.515  
 647   647   6  0.959  0.107  -0.943  
 648   648   8  0.945  0.109  -1.034  
 649   649   7  0.977  0.150  -0.431  
 650   650   7  0.939  0.130  -0.731  
 651   651   6  0.945  0.155  -0.302  
 652   652   7  0.931  0.197  -0.075  
 653   653  14  0.917  0.168  -0.361  
 654   654   5  0.934  0.190   0.078  
 655   655   8  0.956  0.205  -0.086  
 656   656   8  0.965  0.168  -0.572  
 657   657   8  0.930  0.279   0.821  
 658   658   8  0.942  0.184  -0.086  
 659   659   8  0.950  0.147  -0.561  
 660   660   7  0.971  0.143  -0.739  
 661   661   8  0.943  0.262   0.569  
 662   662   5  0.961  0.126  -0.714  
 663   663  29  0.957  0.213       ?  
 664   664   7  0.972  0.153  -0.616  
 665   665   7  0.971  0.160  -0.530  
 666   666  12  0.950  0.161  -0.490  
 667   667   5  0.979  0.155  -0.355  
 668   668  11  0.942  0.202  -0.081  
 669   669  12  0.936  0.199   0.007  
 670   670   5  0.962  0.133  -0.627  
 671   671   5  0.934  0.131  -0.652  
 672   672   5  0.956  0.190   0.078  
 673   673   8  0.946  0.185  -0.063  
 674   674   8  0.928  0.249   0.411  
 675   675   6  0.929  0.156  -0.753  
 676   676   7  0.975  0.196   0.167  
 677   677   5  0.954  0.192   0.103  
 678   678   8  0.953  0.244   0.351  
 679   679   5  0.721  0.256   0.317  
 680   680   8  0.838  0.248   0.693  
 681   681  14  0.917  0.234   0.563  
 682   682   5  0.957  0.201   0.129  
 683   683   5  0.956  0.167  -0.207  
 684   684  11  0.958  0.161  -0.572  
 685   685   8  0.942  0.202  -0.159  
 686   686   8  0.944  0.189  -0.282  
 687   687   4  0.932  0.126  -0.555  
 688   688  11  0.937  0.195  -0.165  
 689   689   7  0.924  0.151  -0.445  
 690   690   8  0.967  0.202  -0.123  
 691   691   8  0.935  0.171  -0.251  
 692   692   6  0.954  0.132  -0.609  
 693   693   8  0.962  0.198  -0.208  
 694   694   5  0.952  0.139  -0.553  
 695   695   6  0.959  0.142  -0.475  
 696   696   8  0.949  0.169  -0.559  
 697   697   5  0.982  0.191   0.090  
 698   698   8  0.937  0.179  -0.404  
 699   699  12  0.934  0.180  -0.242  
 700   700   5  0.966  0.148  -0.442  
 701   701   5  0.893  0.155  -0.890  
 702   702   4  0.950  0.249   0.885  
 703   703   6  0.939  0.152  -0.342  
 704   704   9  0.967  0.134  -1.100  
 705   705   7  0.887  0.174  -0.132  
 706   706   5  0.872  0.167  -0.142  
 707   707   7  0.926  0.161  -0.291  
 708   708   5  0.977  0.151  -0.405  
 709   709   8  0.981  0.128  -1.057  
 710   710  10  0.950  0.149  -0.535  
 711   711  10  0.969  0.176  -0.183  
 712   712   7  0.937  0.180  -0.050  
 713   713   8  0.968  0.172  -0.523  
 714   714   8  0.925  0.236   0.254  
 715   715  10  0.950  0.159  -0.405  
 716   716   5  0.972  0.153  -0.380  
 717   717   5  0.955  0.145  -0.479  
 718   718   7  0.947  0.192  -0.137  
 719   719   7  0.947  0.131  -0.675  
 720   720  11  0.973  0.146  -0.752  
 721   721   8  0.950  0.182  -0.368  
 722   722   5  0.939  0.155  -0.355  
 723   723   5  0.943  0.160  -0.293  
 724   724   7  0.948  0.137  -0.635  
 725   725   5  0.966  0.209   0.313  
 726   726  12  0.957  0.188  -0.137  
 727   727   8  0.974  0.158  -0.693  
 728   728   5  0.960  0.147  -0.454  
 729   729   8  0.968  0.150  -0.516  
 730   730   7  0.948  0.123  -0.826  
 731   731  11  0.957  0.217   0.098  
 732   732   4  0.911  0.268   1.108  
 733   733   8  0.924  0.180  -0.392  
 734   734   4  0.908  0.163  -0.122  
 735   735   7  0.915  0.149  -0.472  
 736   736   8  0.938  0.332   1.419  
 737   737   5  0.928  0.236   0.405  
 738   738   5  0.937  0.071  -1.561  
 739   739  11  0.785  0.223   0.170  
 740   740   5  0.762  0.687   6.534  
 741   741   4  0.652  0.498   3.801  
 742   742   5  0.828  0.153  -0.328  
 743   743   5  0.946  0.115  -1.084  
 744   744   7  0.941  0.153  -0.418  
 745   745  12  0.925  0.160  -0.503  
 746   746   8  0.961  0.239   0.290  
 747   747   5  0.987  0.114  -0.863  
 748   748  11  0.957  0.146  -0.849  
 749   749  12  0.953  0.248   0.647  
 750   750   5  0.977  0.120  -0.788  
 751   751   8  0.972  0.133  -0.735  
 752   752  14  0.949  0.159  -0.487  
 753   753   6  0.962  0.161  -0.222  
 754   754   7  0.957  0.184  -0.235  
 755   755   7  0.976  0.178  -0.078  
 756   756   7  0.937  0.142  -0.567  
 757   757   7  0.947  0.145  -0.496  
 758   758   8  0.975  0.166  -0.564  
 759   759   8  0.976  0.143  -0.875  
 760   760   8  0.978  0.223   0.096  
 761   761   5  0.961  0.164  -0.244  
 762   762   6  0.968  0.171  -0.088  
 763   763   8  0.952  0.164  -0.620  
 764   764   7  0.966  0.171  -0.395  
 765   765   8  0.962  0.205  -0.123  
 766   766   8  0.973  0.155  -0.729  
 767   767   5  0.985  0.104  -0.986  
 768   768  11  0.967  0.114  -1.135  
 769   769  10  0.963  0.145  -0.587  
 770   770   9  0.949  0.220  -0.052  
 771   771  11  0.883  0.244   0.190  
 772   772   4  0.947  0.251   0.909  
 773   773  11  0.921  0.363   1.452  
 774   774   7  0.971  0.223   0.535  
 775   775   4  0.942  0.128  -0.532  
 776   776   9  0.949  0.133  -1.005  
 777   777   7  0.955  0.202  -0.014  
 778   778   4  0.951  0.163  -0.122  
 779   779   4  0.974  0.217   0.511  
 780   780  12  0.931  0.212   0.176  
 781   781   8  0.955  0.126  -1.081  
 782   782   7  0.967  0.139  -0.608  
 783   783   5  0.972  0.218   0.425  
 784   784   8  0.978  0.199  -0.159  
 785   785   8  0.946  0.144  -0.833  
 786   786   7  0.953  0.245   0.515  
 787   787   8  0.960  0.236   0.254  
 788   788   8  0.939  0.195   0.035  
 789   789   7  0.970  0.144  -0.727  
 790   790   8  0.966  0.166  -0.596  
 791   791   8  0.964  0.133  -0.732  
 792   792   8  0.947  0.144  -0.833  
 793   793   7  0.961  0.158  -0.555  
 794   794   7  0.976  0.118  -0.894  
 795   795   4  0.899  0.175   0.019  
 796   796   8  0.961  0.195  -0.244  
 797   797   8  0.958  0.220   0.098  
 798   798   6  0.945  0.154  -0.315  
 799   799   6  0.909  0.141  -0.489  
 800   800   8  0.957  0.140  -0.911  
 801   801   5  0.965  0.122  -0.764  
 802   802   7  0.946  0.272   0.847  
 803   803   7  0.900  0.158  -0.555  
 804   804   7  0.965  0.132  -0.662  
 805   805   5  0.973  0.185   0.016  
 806   806   8  0.950  0.166  -0.596  
 807   807   9  0.918  0.184  -0.598  
 808   808  14  0.931  0.178  -0.221  
 809   809   7  0.957  0.214   0.134  
 810   810  14  0.936  0.205   0.157  
 811   811  12  0.941  0.185  -0.176  
 812   812   8  0.939  0.201  -0.171  
 813   813  14  0.937  0.235   0.577  
 814   814   6  0.973  0.166  -0.155  
 815   815   6  0.921  0.139  -0.322  
 816   816   5  0.968  0.176  -0.095  
 817   817   5  0.953  0.175  -0.108  
 818   818  11  0.956  0.194  -0.177  
 819   819   8  0.979  0.156  -0.717  
 820   820   4  0.975  0.149  -0.286  
 821   821   7  0.985  0.154  -0.604  
 822   822   8  0.967  0.186  -0.353  
 823   823  12  0.932  0.237   0.503  
 824   824   8  0.954  0.157  -0.705  
 825   825   8  0.953  0.187  -0.341  
 826   826  14  0.921  0.201   0.101  
 827   827   7  0.943  0.158  -0.555  
 828   828   7  0.939  0.213   0.375  
 829   829   8  0.961  0.179  -0.438  
 830   830  11  0.951  0.126  -1.062  
 831   831   5  0.945  0.208   0.301  
 832   832   8  0.934  0.187  -0.048  
 833   833   5  0.960  0.117  -0.825  
 834   834   7  0.962  0.227   0.294  
 835   835   9  0.923  0.199  -0.282  
 836   836  11  0.936  0.204  -0.234  
 837   837   4  0.977  0.157  -0.192  
 838   838   5  0.950  0.117  -1.181  
 839   839   5  0.952  0.202   0.226  
 840   840   8  0.944  0.155  -0.729  
 841   841   4  0.958  0.204   0.358  
 842   842   6  0.961  0.096  -1.193  
 843   843   5  0.985  0.110  -0.912  
 844   844  12  0.941  0.149  -0.647  
 845   845   9  0.907  0.224   0.154  
 846   846   9  0.947  0.182  -0.618  
 847   847   8  0.967  0.126  -0.838  
 848   848   7  0.947  0.154  -0.604  
 849   849   5  0.940  0.185   0.016  
 850   850  11  0.960  0.205  -0.046  
 851   851   8  0.962  0.175  -0.487  
 852   852   7  0.947  0.212   0.385  
 853   853   7  0.957  0.152  -0.629  
 854   854   8  0.964  0.185  -0.331  
 855   855  14  0.925  0.204   0.143  
 856   856  11  0.902  0.311   1.224  
 857   857   8  0.953  0.176  -0.475  
 858   858  12  0.950  0.167  -0.412  
 859   859   7  0.966  0.158  -0.329  
 860   860   8  0.956  0.186  -0.319  
 861   861   7  0.939  0.212   0.109  
 862   862  11  0.943  0.230   0.254  
 863   863   8  0.954  0.204  -0.135  
 864   864   8  0.945  0.226   0.172  
 865   865   4  0.961  0.123  -0.590  
 866   866   7  0.928  0.108  -0.969  
 867   867   9  0.924  0.160  -0.709  
 868   868   4  0.928  0.146  -0.321  
 869   869   8  0.942  0.266   0.618  
 870   870   9  0.950  0.138  -1.060  
 871   871   8  0.970  0.172  -0.490  
 872   872   8  0.975  0.201  -0.135  
 873   873   5  0.954  0.157  -0.275  
 874   874   8  0.946  0.125  -0.835  
 875   875   7  0.945  0.130  -0.688  
 876   876   7  0.970  0.136  -0.649  
 877   877   6  0.960  0.211   0.446  
 878   878   7  0.910  0.137  -0.813  
 879   879  14  0.932  0.153  -0.571  
 880   880   5  0.967  0.164  -0.244  
 881   881   8  0.981  0.221   0.110  
 882   882   8  0.960  0.193  -0.268  
 883   883   8  0.961  0.153  -0.723  
 884   884   8  0.924  0.219   0.357  
 885   885   8  0.963  0.159  -0.412  
 886   886   7  0.975  0.179  -0.296  
 887   887   8  0.962  0.209  -0.074  
 888   888   5  0.964  0.218   0.425  
 889   889  29  0.954  0.172       ?  
 890   890   7  0.967  0.167  -0.444  
 891   891   7  0.974  0.140  -0.776  
 892   892  12  0.959  0.163  -0.464  
 893   893   5  0.968  0.151  -0.405  
 894   894  11  0.962  0.175  -0.405  
 895   895  12  0.932  0.181  -0.229  
 896   896   5  0.972  0.150  -0.417  
 897   897   5  0.973  0.117  -0.825  
 898   898   5  0.964  0.173  -0.132  
 899   899   8  0.942  0.162  -0.365  
 900   900   8  0.972  0.131  -1.021  
 901   901   6  0.956  0.095  -1.422  
 902   902   7  0.962  0.179  -0.064  
 903   903   5  0.964  0.233   0.610  
 904   904   8  0.969  0.138  -0.936  
 905   905   5  0.811  0.241   0.158  
 906   906   5  0.925  0.262   0.940  
 907   907   5  0.796  0.536   4.517  
 908   908   8  0.837  0.175  -0.214  
 909   909  14  0.863  0.290   1.347  
 910   910   5  0.737  0.162  -0.365  
 911   911   5  0.972  0.109  -0.925  
 912   912  11  0.934  0.196  -0.153  
 913   913   8  0.951  0.369   1.868  
 914   914   8  0.947  0.171  -0.502  
 915   915   4  0.963  0.127  -0.543  
 916   916  11  0.955  0.212   0.038  
 917   917   7  0.951  0.146  -0.513  
 918   918   8  0.962  0.136  -0.931  
 919   919   8  0.969  0.138  -0.668  
 920   920   6  0.950  0.133  -0.595  
 921   921   8  0.961  0.151  -0.778  
 922   922   5  0.921  0.118  -0.813  
 923   923   6  0.968  0.131  -0.622  
 924   924   8  0.949  0.168  -0.572  
 925   925   5  0.952  0.135  -0.603  
 926   926   8  0.971  0.203  -0.110  
 927   927  12  0.950  0.231   0.425  
 928   928   5  0.948  0.298   1.415  
 929   929   5  0.946  0.186  -0.578  
 930   930   4  0.970  0.203   0.347  
 931   931   6  0.961  0.116  -0.822  
 932   932   9  0.903  0.172  -0.719  
 933   933   7  0.931  0.122  -0.839  
 934   934   5  0.907  0.187   0.126  
 935   935   7  0.923  0.167  -0.214  
 936   936   5  0.985  0.127  -0.702  
 937   937   8  0.929  0.135  -0.972  
 938   938  10  0.915  0.173  -0.222  
 939   939  10  0.930  0.205   0.196  
 940   940   7  0.952  0.111  -0.989  
 941   941   8  0.948  0.188  -0.329  
 942   942   8  0.918  0.253   0.460  
 943   943  10  0.937  0.205   0.196  
 944   944   5  0.917  0.227   0.536  
 945   945   5  0.903  0.204   0.251  
 946   946   7  0.932  0.157  -0.567  
 947   947   7  0.955  0.136  -0.611  
 948   948  11  0.920  0.173  -0.429  
 949   949   8  0.977  0.171  -0.502  
 950   950   5  0.924  0.135  -0.603  
 951   951   5  0.978  0.109  -0.925  
 952   952   7  0.979  0.145  -0.527  
 953   953   5  0.926  0.161  -0.281  
 954   954  12  0.955  0.155  -0.569  
 955   955   8  0.936  0.183  -0.390  
 956   956   5  0.954  0.134  -0.615  
 957   957   8  0.969  0.136  -0.694  
 958   958   7  0.960  0.151  -0.445  
 959   959  11  0.962  0.195  -0.165  
 960   960   4  0.968  0.124  -0.578  
 961   961   8  0.972  0.244   0.392  
 962   962   4  0.956  0.136  -0.438  
 963   963   7  0.923  0.164  -0.268  
 964   964   8  0.949  0.294   0.958  
 965   965   7  0.944  0.262   0.724  
 966   966   5  0.860  0.239   0.647  
 967   967  11  0.956  0.203  -0.069  
 968   968   5  0.984  0.090  -1.311  
 969   969   4  0.977  0.081  -1.082  
 970   970   5  0.967  0.129  -0.649  
 971   971   7  0.939  0.196  -0.087  
 972   972   7  0.971  0.114  -0.948  
 973   973  12  0.960  0.131  -0.882  
 974   974   8  0.967  0.155  -0.729  
 975   975   5  0.939  0.152  -0.392  
 976   976  11  0.951  0.163  -0.669  
 977   977  12  0.968  0.191  -0.098  
 978   978   5  0.984  0.135  -0.603  
 979   979   8  0.933  0.131  -0.760  
 980   980  14  0.956  0.173  -0.291  
 981   981   6  0.924  0.185   0.099  
 982   982   7  0.941  0.240   0.454  
 983   983   7  0.977  0.158  -0.350  
 984   984   7  0.948  0.177  -0.091  
 985   985   7  0.968  0.154  -0.380  
 986   986   8  0.954  0.241   0.355  
 987   987   8  0.956  0.197  -0.220  
 988   988   8  0.952  0.132  -1.008  
 989   989   5  0.958  0.123  -0.751  
 990   990   6  0.943  0.134  -0.582  
 991   991   8  0.957  0.174  -0.499  
 992   992   7  0.961  0.168  -0.432  
 993   993   8  0.962  0.231   0.193  
 994   994   8  0.956  0.125  -1.093  
 995   995   5  0.957  0.122  -0.764  
 996   996  11  0.975  0.173  -0.429  
 997   997  10  0.935  0.157  -0.431  
 998   998   9  0.950  0.228   0.036  
 999   999   8  0.918  0.287   0.646  
1000  1000   4  0.958  0.252   0.920  
1001  1001   7  0.942  0.270   0.466  
1002  1002   7  0.952  0.180  -0.050  
1003  1003   4  0.941  0.229   0.651  
1004  1004   9  0.891  0.191  -0.370  
1005  1005   7  0.937  0.129  -0.911  
1006  1006   4  0.938  0.279   1.237  
1007  1007   4  0.969  0.139  -0.403  
1008  1008  12  0.930  0.176  -0.294  
1009  1009   8  0.958  0.194  -0.256  
1010  1010   7  0.953  0.177  -0.091  
1011  1011   5  0.954  0.192   0.103  
1012  1012   8  0.957  0.165  -0.576  
1013  1013   8  0.956  0.189  -0.282  
1014  1014   7  0.963  0.163  -0.493  
1015  1015   8  0.958  0.314   1.200  
1016  1016   8  0.978  0.123  -0.860  
1017  1017   7  0.977  0.176  -0.333  
1018  1018   8  0.973  0.163  -0.632  
1019  1019   8  0.942  0.197   0.078  
1020  1020   8  0.925  0.213   0.012  
1021  1021   7  0.966  0.158  -0.555  
1022  1022   7  0.954  0.164  -0.268  
1023  1023   4  0.974  0.114  -0.696  
1024  1024   8  0.971  0.179  -0.438  
1025  1025   8  0.967  0.191  -0.257  
1026  1026   6  0.968  0.144  -0.449  
1027  1027   6  0.943  0.155  -0.302  
1028  1028   8  0.934  0.186  -0.353  
1029  1029   5  0.961  0.164  -0.244  
1030  1030   7  0.952  0.235   0.392  
1031  1031   7  0.959  0.155  -0.592  
1032  1032   7  0.940  0.204   0.260  
1033  1033   5  0.926  0.229   0.561  
1034  1034   8  0.956  0.275   0.727  
1035  1035   9  0.964  0.148  -0.960  
1036  1036  14  0.958  0.147  -0.655  
1037  1037   7  0.967  0.192  -0.137  
1038  1038  14  0.951  0.156  -0.529  
1039  1039  12  0.947  0.167  -0.412  
1040  1040   8  0.949  0.189  -0.317  
1041  1041  14  0.942  0.175  -0.263  
1042  1042   6  0.956  0.154  -0.315  
1043  1043   6  0.913  0.103  -0.890  
1044  1044   5  0.973  0.127  -0.702  
1045  1045   5  0.959  0.191   0.090  
1046  1046  11  0.960  0.154  -0.656  
1047  1047   8  0.950  0.188  -0.329  
1048  1048   4  0.956  0.243   0.815  
1049  1049   7  0.935  0.368   2.028  
1050  1050   8  0.955  0.166  -0.596  
1051  1051  12  0.954  0.149  -0.647  
1052  1052   8  0.967  0.223   0.096  
1053  1053   8  0.957  0.164  -0.620  
1054  1054  14  0.909  0.211   0.241  
1055  1055   7  0.976  0.133  -0.862  
1056  1056   7  0.970  0.094  -1.149  
1057  1057   8  0.967  0.142  -0.887  
1058  1058  11  0.953  0.138  -0.934  
1059  1059   5  0.968  0.114  -0.863  
1060  1060   8  0.931  0.184  -0.086  
1061  1061   5  0.969  0.118  -0.813  
1062  1062   7  0.954  0.189  -0.173  
1063  1063   7  0.952  0.139  -0.940  
1064  1064  11  0.933  0.220  -0.065  
1065  1065   4  0.945  0.138  -0.415  
1066  1066   5  0.950  0.092  -1.455  
1067  1067   5  0.938  0.237   0.660  
1068  1068   8  0.928  0.186  -0.353  
1069  1069   4  0.977  0.110  -0.742  
1070  1070   6  0.955  0.116  -0.921  
1071  1071   5  0.962  0.139  -0.553  
1072  1072  12  0.935  0.181  -0.229  
1073  1073   9  0.914  0.196  -0.180  
1074  1074   9  0.951  0.212  -0.317  
1075  1075   8  0.941  0.222   0.423  
1076  1076   7  0.943  0.203  -0.001  
1077  1077   5  0.932  0.171  -0.157  
1078  1078  11  0.933  0.255   0.553  
1079  1079   8  0.963  0.202  -0.159  
1080  1080   7  0.976  0.160  -0.322  
1081  1081   7  0.961  0.184  -0.235  
1082  1082   8  0.956  0.192  -0.245  
1083  1083  14  0.929  0.183  -0.151  
1084  1084  11  0.935  0.190  -0.225  
1085  1085   8  0.950  0.189  -0.317  
1086  1086  12  0.957  0.173  -0.333  
1087  1087   7  0.957  0.139  -0.572  
1088  1088   8  0.932  0.174  -0.466  
1089  1089   7  0.965  0.199  -0.050  
1090  1090  11  0.960  0.203  -0.069  
1091  1091   8  0.953  0.142  -0.887  
1092  1092   8  0.959  0.150  -0.760  
1093  1093   4  0.917  0.138  -0.415  
1094  1094   7  0.925  0.150  -0.431  
1095  1095   9  0.909  0.236   0.124  
1096  1096   4  0.937  0.197   0.276  
1097  1097   8  0.903  0.187  -0.341  
1098  1098   9  0.885  0.249   0.054  
1099  1099   8  0.948  0.157  -0.674  
1100  1100   8  0.916  0.191  -0.257  
1101  1101   5  0.964  0.164  -0.182  
1102  1102   8  0.896  0.175  -0.214  
1103  1103   7  0.933  0.171  -0.163  
1104  1104   7  0.905  0.169  -0.200  
1105  1105   6  0.922  0.140  -0.502  
1106  1106   7  0.945  0.221   0.220  
1107  1107  14  0.939  0.228   0.479  
1108  1108   5  0.938  0.190   0.078  
1109  1109   8  0.964  0.154  -0.711  
1110  1110   8  0.941  0.170  -0.547  
1111  1111   8  0.977  0.183  -0.355  
1112  1112   8  0.953  0.171  -0.251  
1113  1113   8  0.962  0.137  -0.686  
1114  1114   7  0.954  0.159  -0.542  
1115  1115   8  0.940  0.203  -0.147  
1116  1116   5  0.923  0.209   0.313  
1117  1117  29  0.946  0.196       ?  
1118  1118   7  0.950  0.213   0.122  
1119  1119   7  0.924  0.215   0.146  
1120  1120  12  0.965  0.147  -0.673  
1121  1121   5  0.977  0.138  -0.566  
1122  1122  11  0.914  0.201  -0.093  
1123  1123  12  0.946  0.172  -0.346  
1124  1124   5  0.967  0.186   0.028  
1125  1125   5  0.947  0.228   0.548  
1126  1126   5  0.959  0.155  -0.355  
1127  1127   8  0.951  0.205   0.200  
1128  1128   5  0.963  0.092  -1.494  
1129  1129   5  0.969  0.100  -1.367  
1130  1130   7  0.960  0.140  -0.595  
1131  1131   5  0.976  0.186   0.028  
1132  1132   5  0.927  0.225   0.120  
1133  1133   5  0.881  0.148  -0.828  
1134  1134  10  0.759  0.379   2.467  
1135  1135   8  0.908  0.171  -0.263  
1136  1136  14  0.962  0.164  -0.417  
1137  1137   5  0.865  0.184  -0.086  
1138  1138   5  0.873  0.139  -0.553  
1139  1139  11  0.955  0.198  -0.129  
1140  1140   8  0.965  0.162  -0.644  
1141  1141   8  0.954  0.201  -0.135  
1142  1142   4  0.958  0.115  -0.684  
1143  1143  11  0.975  0.206  -0.034  
1144  1144   7  0.927  0.160  -0.322  
1145  1145   8  0.954  0.177  -0.429  
1146  1146   8  0.965  0.137  -0.681  
1147  1147   6  0.971  0.183   0.072  
1148  1148   8  0.969  0.124  -1.106  
1149  1149   5  0.953  0.147  -0.454  
1150  1150   6  0.925  0.178   0.005  
1151  1151   8  0.954  0.161  -0.657  
1152  1152   5  0.960  0.203   0.239  
1153  1153   8  0.927  0.171  -0.502  
1154  1154  12  0.943  0.267   0.895  
1155  1155   5  0.929  0.235   0.635  
1156  1156   5  0.934  0.366   1.229  
1157  1157   4  0.936  0.096  -0.906  
1158  1158   6  0.940  0.120  -0.769  
1159  1159   5  0.954  0.091  -1.532  
1160  1160   7  0.911  0.179  -0.064  
1161  1161   6  0.896  0.188   0.139  
1162  1162   7  0.960  0.164  -0.252  
1163  1163   5  0.943  0.230   0.573  
1164  1164   8  0.963  0.144  -0.863  
1165  1165  10  0.956  0.161  -0.379  
1166  1166  10  0.958  0.141  -0.640  
1167  1167   7  0.958  0.155  -0.390  
1168  1168   8  0.974  0.130  -1.033  
1169  1169   8  0.971  0.164  -0.620  
1170  1170  10  0.944  0.187  -0.039  
1171  1171   5  0.982  0.149  -0.429  
1172  1172   5  0.986  0.154  -0.368  
1173  1173   7  0.960  0.184  -0.235  
1174  1174   7  0.959  0.198   0.183  
1175  1175  11  0.934  0.187  -0.261  
1176  1176   8  0.975  0.140  -0.882  
1177  1177   5  0.964  0.153  -0.380  
1178  1178   5  0.952  0.199   0.189  
1179  1179   7  0.963  0.155  -0.390  
1180  1180   5  0.939  0.137  -0.578  
1181  1181  12  0.942  0.181  -0.229  
1182  1182   8  0.970  0.212  -0.038  
1183  1183   5  0.970  0.127  -0.702  
1184  1184   8  0.956  0.165  -0.327  
1185  1185   7  0.964  0.203   0.263  
1186  1186  11  0.961  0.145  -0.764  
1187  1187   4  0.974  0.089  -0.988  
1188  1188   8  0.967  0.137  -0.919  
1189  1189   4  0.966  0.151  -0.262  
1190  1190   7  0.979  0.156  -0.377  
1191  1191   8  0.939  0.294   0.958  
1192  1192   7  0.908  0.570   4.513  
1193  1193   5  0.873  0.278   1.159  
1194  1194   4  0.768  0.185   0.136  
1195  1195   5  0.926  0.169  -0.115  
1196  1196   7  0.958  0.192  -0.137  
1197  1197   7  0.941  0.121  -0.853  
1198  1198  12  0.933  0.191  -0.098  
1199  1199   8  0.963  0.164  -0.620  
1200  1200   5  0.967  0.159  -0.306  
1201  1201  11  0.935  0.174  -0.552  
1202  1202  12  0.939  0.217   0.242  
1203  1203   5  0.979  0.138  -0.566  
1204  1204   8  0.966  0.123  -0.860  
1205  1205  14  0.961  0.161  -0.459  
1206  1206   6  0.940  0.148  -0.395  
1207  1207   7  0.972  0.144  -0.727  
1208  1208   7  0.950  0.178  -0.078  
1209  1209   7  0.961  0.156  -0.377  
1210  1210   7  0.961  0.143  -0.521  
1211  1211   8  0.963  0.170  -0.515  
1212  1212   8  0.962  0.218   0.035  
1213  1213   8  0.961  0.167  -0.584  
1214  1214   5  0.966  0.167  -0.207  
1215  1215   6  0.964  0.160  -0.235  
1216  1216   8  0.965  0.157  -0.705  
1217  1217   7  0.954  0.163  -0.493  
1218  1218   8  0.974  0.164  -0.620  
1219  1219   8  0.960  0.166  -0.596  
1220  1220   5  0.963  0.138  -0.566  
1221  1221  11  0.960  0.181  -0.333  
1222  1222  10  0.956  0.176  -0.183  
1223  1223   9  0.962  0.164  -0.666  
1224  1224   5  0.972  0.203  -0.245  
1225  1225   4  0.954  0.361   2.197  
1226  1226   8  0.877  0.173  -0.563  
1227  1227   7  0.947  0.137  -0.635  
1228  1228   4  0.987  0.090  -0.977  
1229  1229   9  0.911  0.200  -0.271  
1230  1230   7  0.947  0.198  -0.063  
1231  1231   4  0.968  0.125  -0.567  
1232  1232   4  0.974  0.110  -0.742  
1233  1233  12  0.924  0.273   0.974  
1234  1234   8  0.973  0.210  -0.062  
1235  1235   7  0.950  0.152  -0.431  
1236  1236   5  0.955  0.167  -0.207  
1237  1237   8  0.958  0.184  -0.343  
1238  1238   8  0.945  0.206  -0.074  
1239  1239   7  0.960  0.170  -0.407  
1240  1240   8  0.978  0.161  -0.657  
1241  1241   8  0.972  0.119  -0.909  
1242  1242   7  0.957  0.189  -0.173  
1243  1243   8  0.977  0.167  -0.584  
1244  1244   8  0.941  0.173  -0.225  
1245  1245   8  0.959  0.211  -0.012  
1246  1246   7  0.967  0.177  -0.321  
1247  1247   7  0.971  0.141  -0.581  
1248  1248   4  0.937  0.185   0.136  
1249  1249   8  0.957  0.193  -0.268  
1250  1250   8  0.979  0.138  -0.907  
1251  1251   6  0.953  0.171  -0.088  
1252  1252   6  0.952  0.183   0.072  
1253  1253   8  0.956  0.187  -0.341  
1254  1254   5  0.913  0.131  -0.652  
1255  1255   7  0.938  0.205   0.023  
1256  1256   7  0.951  0.182  -0.260  
1257  1257   7  0.962  0.256   0.926  
1258  1258   5  0.942  0.170  -0.170  
1259  1259   8  0.975  0.199  -0.195  
1260  1260   9  0.939  0.172  -0.719  
1261  1261  14  0.904  0.200   0.087  
1262  1262   7  0.946  0.158  -0.555  
1263  1263  14  0.935  0.179  -0.207  
1264  1264  12  0.946  0.151  -0.621  
1265  1265   8  0.937  0.214  -0.013  
1266  1266  14  0.959  0.160  -0.473  
1267  1267   6  0.946  0.134  -0.582  
1268  1268   6  0.938  0.136  -0.369  
1269  1269   5  0.955  0.144  -0.491  
1270  1270   5  0.969  0.118  -0.813  
1271  1271  11  0.945  0.196  -0.153  
1272  1272   8  0.967  0.162  -0.644  
1273  1273   4  0.951  0.231   0.674  
1274  1274   7  0.980  0.209   0.073  
1275  1275   8  0.955  0.218   0.035  
1276  1276  12  0.949  0.172  -0.346  
1277  1277   8  0.972  0.203  -0.147  
1278  1278   8  0.971  0.207  -0.098  
1279  1279  14  0.946  0.250   0.787  
1280  1280   7  0.972  0.127  -0.936  
1281  1281   7  0.976  0.152  -0.406  
1282  1282   8  0.974  0.251   0.436  
1283  1283  11  0.932  0.244   0.190  
1284  1284   5  0.970  0.158  -0.318  
1285  1285   8  0.950  0.208   0.218  
1286  1286   5  0.958  0.136  -0.590  
1287  1287   7  0.930  0.285   1.007  
1288  1288   7  0.947  0.289   0.705  
1289  1289  11  0.963  0.239   0.137  
1290  1290   4  0.929  0.266   1.084  
1291  1291   9  0.838  0.322   1.067  
1292  1292   5  0.943  0.154  -0.368  
1293  1293   8  0.957  0.167  -0.584  
1294  1294   4  0.967  0.121  -0.614  
1295  1295   6  0.927  0.240   0.766  
1296  1296   5  0.963  0.133  -0.627  
1297  1297  12  0.970  0.135  -0.830  
1298  1298   9  0.951  0.189  -0.263  
1299  1299   8  0.968  0.180  -0.639  
1300  1300   8  0.934  0.132  -0.760  
1301  1301   7  0.942  0.181  -0.272  
1302  1302   5  0.954  0.172  -0.145  
1303  1303  11  0.927  0.194  -0.177  
1304  1304   8  0.972  0.218   0.035  
1305  1305   7  0.956  0.161  -0.309  
1306  1306   7  0.958  0.148  -0.678  
1307  1307   8  0.963  0.227   0.184  
1308  1308  14  0.932  0.243   0.689  
1309  1309  11  0.936  0.153  -0.668  
1310  1310   8  0.953  0.178  -0.450  
1311  1311  12  0.958  0.150  -0.634  
1312  1312   7  0.945  0.149  -0.444  
1313  1313   8  0.913  0.184  -0.343  
1314  1314   7  0.955  0.162  -0.506  
1315  1315  11  0.951  0.209   0.002  
1316  1316   7  0.970  0.111  -1.263  
1317  1317   8  0.964  0.188  -0.294  
1318  1318   4  0.943  0.143  -0.356  
1319  1319   7  0.943  0.171  -0.163  
1320  1320   9  0.940  0.155  -0.764  
1321  1321   4  0.950  0.112  -0.719  
1322  1322   8  0.977  0.156  -0.717  
1323  1323   5  0.939  0.109  -1.351  
1324  1324   8  0.936  0.128  -1.029  
1325  1325   8  0.937  0.139  -0.895  
1326  1326   6  0.952  0.098  -1.063  
1327  1327   8  0.956  0.139  -0.661  
1328  1328   7  0.984  0.150  -0.431  
1329  1329   7  0.922  0.123  -0.826  
1330  1330   6  0.948  0.127  -0.676  
1331  1331   7  0.956  0.167  -0.444  
1332  1332  14  0.922  0.187  -0.095  
1333  1333   5  0.963  0.160  -0.293  
1334  1334   8  0.982  0.168  -0.539  
1335  1335   8  0.964  0.169  -0.559  
1336  1336   8  0.950  0.253   0.502  
1337  1337   8  0.952  0.169  -0.276  
1338  1338   8  0.961  0.152  -0.499  
1339  1339   7  0.952  0.173  -0.370  
1340  1340   8  0.951  0.192  -0.280  
1341  1341   5  0.950  0.127  -0.702  
1342  1342  29  0.953  0.254       ?  
1343  1343   7  0.974  0.146  -0.702  
1344  1344   7  0.973  0.149  -0.665  
1345  1345  12  0.951  0.149  -0.647  
1346  1346   5  0.960  0.166  -0.219  
1347  1347  11  0.951  0.231   0.266  
1348  1348  12  0.946  0.204   0.072  
1349  1349   5  0.965  0.163  -0.256  
1350  1350   5  0.958  0.192   0.103  
1351  1351   5  0.962  0.175  -0.108  
1352  1352   8  0.958  0.153  -0.484  
1353  1353   8  0.971  0.223   0.096  
1354  1354   6  0.940  0.142  -0.907  
1355  1355   7  0.969  0.225   0.562  
1356  1356   5  0.959  0.200   0.202  
1357  1357   8  0.964  0.307   1.115  
1358  1358   5  0.882  0.332   1.123  
1359  1359   5  0.901  0.174  -0.209  
1360  1360  10  0.941  0.199       ?  
1361  1361  12  0.914  0.230       ?  
1362  1362  20  0.878  0.285       ?  
1363  1363  14  0.923  0.288       ?  
1364  1364  10  0.899  0.200       ?  
1365  1365  15  0.889  0.204       ?  
1366  1366  10  0.804  0.250       ?  
1367  1367  12  0.844  0.280       ?  
1368  1368  20  0.887  0.247       ?  
1369  1369  14  0.926  0.303       ?  
1370  1370  10  0.904  0.227       ?  
1371  1371  15  0.896  0.228       ?  
1372  1372   1  0.892  0.192       ?  
1373  1373   1  0.935  0.192       ?  
1374  1374   1  0.972  0.133       ?  
1375  1375   1  0.900  0.400       ?  
1376  1376   1  0.887  0.934       ?  
1377  1377   1  0.931  0.393       ?  
1378  1378   1  0.958  0.302       ?  
1379  1379   1  0.902  0.803       ?  
1380  1380   1  0.989  0.199       ?  
1381  1381   1  0.945  1.236       ?  
1382  1382   1  0.851  0.618       ?  
1383  1383   1  0.701  0.458       ?  
1384  1384   1  0.866  0.706       ?  
1385  1385   1  0.940  0.594       ?  
1386  1386   1  0.941  0.900       ?  
1387  1387   1  0.884  0.283       ?  
1388  1388   1  0.928  0.140       ?  
1389  1389   1  0.948  0.333       ?  
1390  1390   1  0.680  1.002       ?  
1391  1391   1  0.928  0.347       ?  
1392  1392   1  0.891  0.454       ?  
1393  1393   1  0.949  0.407       ?  
1394  1394   1  0.569  0.338       ?  
1395  1395   1  0.860  0.359       ?  
1396  1396   1  0.925  0.811       ?  
1397  1397   1  0.881  0.087       ?  
1398  1398   1  0.952  0.343       ?  
1399  1399   1  0.948  0.532       ?  
1400  1400   1  0.800  0.764       ?  
1401  1401   1  0.976  0.174       ?  
1402  1402   1  0.815  0.475       ?  
1403  1403   1  0.906  1.384       ?  
1404  1404   1  0.915  0.581       ?  
#
loop_
_pdbx_vrpt_software.ordinal
_pdbx_vrpt_software.name
_pdbx_vrpt_software.version
_pdbx_vrpt_software.success_y_or_n
1  molprobity   4.02b-467                                                             Y  
2  mogul        "1.8.4, CSD as541be (2020)"                                           Y  
3  eds          2.29                                                                  Y  
4  dcc          "2.26  (2020-01-20)"                                                  Y  
5  xtriage      1.13                                                                  Y  
6  percentiles  "20191225.v01 (using entries in the PDB archive December 25th 2019)"  Y  
##
